# Supplementary material for: Improving HIV testing and retention among adolescents and youths: Lessons from a quasi-experimental study of the Red-Carpet Program in Malawi
Source: PLOS Glob Public Health. 2024 Dec 19;4(12):e0004072. doi: 10.1371/journal.pgph.0004072 (PMC11658608; doi:10.1371/journal.pgph.0004072)
Supplement: S1 Data — (XLSX) [file pgph.0004072.s001.xlsx]

## Sheet: Red_Carpet_data_7_Apr_
Facility_name	Facility_ID	DC_name	DC_ID	pid	study_id	participant_study_ID	Abstraction_date	confirmatory_date	Sex	confirmatory_age	HTC_Access_Type	HTC_Others_specify	Last_HIV_Test	Result_given_to_client	ART_Initiated	ARV_no_site	note_ARVno	registration_date	Age_at_initiation	WHO_staging	Condition_ART_initiation	ART_regimen1	Others_regimen1_specify	regimen1	date_reg1_start	date_Reg1_ended	did_haveanotherReg	ART_regimen2	Others_regimen2_specify	regimen2	date_reg2_started	date_Reg2_ended	did_haveanotherReg2	ART_regimen3	Others_regimen3_specify	regimen3	date_reg3_started	Date_of_visit1	period visit1	Outcome_at_visit1	client_made2visit	Date_of_visit2	period visit2	Outcome_at_visit2	Mode_of_MA2_tracing	Missed_Appointment2_tracing_outc	client_came_back2	BB	Mode_of_default_tracing2
Bangwe Health Centre	2	Thandi Mleme	2022-01-01	76988	2-2-1-1-76988		2021-10-28	2020-10-26	Female non- pregnant	21	Routine HTC within Health		Last negative (L-)	New positive (N+)	Yes	2-15619		2020-10-26	21	Stage 1 or 2	Asymptomatic mild/ moderate	13 (TDF /3TC / DTG)		Yes	2020-10-26		No											2020-10-26	0	Alive on ART	Yes	2020-10-30	0	Alive on ART
Chilomoni Health Centre	6	Patience Kalea	2022-02-02	47043	6-6-2-2-47043		2021-11-01	2021-01-26	Female pregnant	21	Routine HTC within Health		Last negative (L-)	New positive (N+)	Yes	6-11417		2021-01-26	21	Stage 1 or 2	Pregnant woman	13 (TDF /3TC / DTG)		Yes	2021-01-26		No											2021-01-26	0	Alive on ART	Yes	2021-02-18	0	Alive on ART
Bangwe Health Centre	2	Chipo Mpando	2022-03-03	69322	2-2-3-3-69322		2021-12-12	2020-10-27	Male	21		.			Yes	2-15626		2020-10-27	21	Stage 1 or 2	CD4 <Threshold	13 (TDF /3TC / DTG)	.	Yes	2020-10-27		No											2020-10-27	0	Alive on ART	Yes	2020-11-23	0	Alive on ART
Chilomoni Health Centre	6	Chipo Mpando	2022-03-03	58243	6-6-3-3-58243		2021-12-15	2021-01-07	Female pregnant	23		.			Yes	6-11383		2021-01-07	23	Stage 1 or 2	Pregnant woman	13 (TDF /3TC / DTG)	.	Yes	2021-01-07		No											2021-01-07	0	Alive on ART	Yes	2021-02-02	0	Alive on ART
Bangwe Health Centre	2	Thandi Mleme	2022-01-01	73053	2-2-1-1-73053		2021-10-28	2021-02-01	Female pregnant	20	Comes with HTC family Ref slip		Last negative (L-)	New positive (N+)	Yes	2-15922		2021-02-01	20	Stage 1 or 2	Pregnant woman	13 (TDF /3TC / DTG)		Yes	2021-02-01		No											2021-02-01	0	Alive on ART	Yes	2021-02-25	0	Alive on ART
Chilomoni Health Centre	6	Chipo Mpando	2022-03-03	63548	6-6-3-3-63548		2021-10-31	2020-09-29	Female non- pregnant	16	Routine HTC within Health		Last negative (L-)	New positive (N+)	Yes	6-11212		2020-09-29	16	Stage 1 or 2	Asymptomatic mild/ moderate	13 (TDF /3TC / DTG)		Yes	2020-09-29		No											2020-09-29	0	Alive on ART	Yes	2020-10-20	0	Alive on ART
Bangwe Health Centre	2	Chipo Mpando	2022-03-03	89176	2-2-3-3-89176		2021-10-28	2021-01-27	Female non- pregnant	23	Routine HTC within Health		Last positive (L+)	Conf. positive (C+)	Yes	2-15908		2021-01-27	23	Stage 1 or 2	Pregnant woman	13 (TDF /3TC / DTG)		Yes	2021-01-27		No											2021-01-27	0	Alive on ART	Yes	2021-02-25	0	Alive on ART
Zingwangwa Health Centre		Chipo Mpando		10843	10838		2021-12-17	2020-09-22	Male	20		.			Yes	-9238		2020-09-22	20	Stage 1 or 2	Asymptomatic mild/ moderate	13 (TDF /3TC / DTG)	.	Yes	2020-09-22		No											2020-09-22	0	Alive on ART	Yes	2020-10-20	0	Alive on ART
Zingwangwa Health Centre		Chipo Mpando		73657	73652		2021-12-17	2020-11-20	Female pregnant	23		.			Yes	-9378		2020-11-20	23	Stage 1 or 2	Pregnant woman	13 (TDF /3TC / DTG)	.	Yes	2020-11-20		No											2020-11-20	0	Alive on ART	Yes	2020-12-15	0	Alive on ART
Chilomoni Health Centre	6	Patience Kalea	2022-02-02	50811	6-6-2-2-50811		2021-11-01	2021-03-06	Female non- pregnant	22	Routine HTC within Health		Last negative (L-)	New positive (N+)	Yes	6-11474		2021-03-06	22	Stage 1 or 2	Asymptomatic mild/ moderate	13 (TDF /3TC / DTG)		Yes	2021-03-06		No											2021-03-06	0	Alive on ART	Yes	2021-04-01	0	Alive on ART
Chilomoni Health Centre	6	Patience Kalea	2022-02-02	32390	6-6-2-2-32390		2021-11-01	2021-01-14	Female pregnant	19	Routine HTC within Health		Last negative (L-)	New positive (N+)	Yes	6-11400		2021-01-14	19	Stage 1 or 2	Asymptomatic mild/ moderate	13 (TDF /3TC / DTG)		Yes	2021-01-14		No											2021-01-14	0	Alive on ART	Yes	2021-02-01	0	Alive on ART
Zingwangwa Health Centre	5	Chipo Mpando	2022-03-03	53755	5-5-3-3-53755		2021-12-17	2021-02-26	Female pregnant	21		.			Yes	9661-05-01		2021-02-26	21	Stage 1 or 2	Pregnant woman	13 (TDF /3TC / DTG)	.	Yes	2021-02-26		No											2021-02-26	0	Alive on ART	Yes	2021-03-30	1	Alive on ART
Makhetha Clinic	7	Jericho Ngwenya	2022-04-04	18624	7-7-4-4-18624		2021-10-29	2020-12-11	Female pregnant	22	Comes with HTC family Ref slip		Last negative (L-)	New positive (N+)	Yes	4354-07-01		2020-12-11	22	Stage 1 or 2	Pregnant woman	13 (TDF /3TC / DTG)		Yes	2020-12-11		No											2020-12-11	0	Alive on ART	Yes	2021-01-01	0	Alive on ART
Bangwe Health Centre	2	Chipo Mpando	2022-03-03	69204	2-2-3-3-69204		2021-10-28	2021-03-17	Female pregnant	23	Routine HTC within Health		Last negative (L-)	New positive (N+)	Yes	2-16036		2021-03-17	23	Stage 1 or 2	Pregnant woman	13 (TDF /3TC / DTG)		Yes	2021-03-17		No											2021-03-17	0	Alive on ART	Yes	2021-04-14	0	Alive on ART
Zingwangwa Health Centre		Chipo Mpando		65340	65335		2021-12-17	2020-11-26	Female non- pregnant	15		.			Yes	-9386		2020-11-26	15	Stage 1 or 2	Asymptomatic mild/ moderate	13 (TDF /3TC / DTG)	.	Yes	2020-11-26		No											2020-11-26	0	Alive on ART	Yes	2020-12-23	0	Alive on ART
Zingwangwa Health Centre	5	Chipo Mpando	2022-03-03	13789	5-5-3-3-13789		2021-11-03	2021-02-19	Female non- pregnant	23	Routine HTC within Health		Last negative (L-)	New positive (N+)	Yes	9657-05-01		2021-02-24	23	Stage 1 or 2	Asymptomatic mild/ moderate	13 (TDF /3TC / DTG)		Yes	2021-02-24		No											2021-02-24	0	Alive on ART	Yes	2021-03-23	1	Alive on ART
Bangwe Health Centre	2	Chipo Mpando	2022-03-03	48762	2-2-3-3-48762		2021-12-12	2020-11-24	Male	24		.			Yes	2-15708		2020-11-24	24	Stage 1 or 2	Asymptomatic mild/ moderate	13 (TDF /3TC / DTG)	.	Yes	2020-11-24		No											2020-11-24	0	Alive on ART	Yes	2020-12-21	0	Alive on ART
Zingwangwa Health Centre	5	Chipo Mpando	2022-03-03	56209	5-5-3-3-56209		2021-12-17	2021-01-13	Male	10		.			Yes	9526-05-01		2021-01-13	10	Stage 3	Advanced	13 (TDF /3TC / DTG)	.	Yes	2021-01-13		No											2021-01-13	0	Alive on ART	Yes	2021-02-11	0	Alive on ART
Chilomoni Health Centre	6	Jericho Ngwenya	2022-04-04	37853	6-6-4-4-37853		2021-10-31	2021-01-18	Female non- pregnant	19	Comes with HTC family Ref slip		Last negative (L-)	New positive (N+)	Yes	6-11405		2021-01-19	19	Stage 1 or 2	Asymptomatic mild/ moderate	13 (TDF /3TC / DTG)		Yes	2021-01-19		No											2021-01-19	0	Alive on ART	Yes	2021-02-16	0	Alive on ART
South Lunzu Health Centre	4	Chipo Mpando	2022-03-03	65668	4-4-3-3-65668		2021-10-30	2021-02-16	Male	13	Comes with HTC family Ref slip		Never tested (LNev)	New positive (N+)	Yes	8033-04-01		2021-02-16	13	Stage 1 or 2	Asymptomatic mild/ moderate	15 (ABC / 3TC + DTG)		Yes	2021-02-16		No											2021-02-16	0	Alive on ART	Yes	2021-03-06	0	Alive on ART
Chilomoni Health Centre	6	Patience Kalea	2022-02-02	10708	6-6-2-2-10708		2021-11-01	2021-02-11	Female pregnant	21	Routine HTC within Health		Last negative (L-)	New positive (N+)	Yes	6-11437		2021-02-11	21	Stage 1 or 2	Pregnant woman	13 (TDF /3TC / DTG)		Yes	2021-02-11		No											2021-02-11	0	Alive on ART	Yes	2021-03-08	0	Alive on ART
Zingwangwa Health Centre	5	Chipo Mpando	2022-03-03	92406	5-5-3-3-92406		2021-11-03	2021-02-09	Female non- pregnant	23	Other	VCT	Last negative (L-)	New positive (N+)	Yes	9594-05-01		2021-02-09	23	Stage 1 or 2	Asymptomatic mild/ moderate	13 (TDF /3TC / DTG)		Yes	2021-02-09		No											2021-02-09	0	Alive on ART	Yes	2021-03-09	1	Alive on ART
Zingwangwa Health Centre		Chipo Mpando		97946	97941		2021-12-17	2020-10-08	Female pregnant	20		.			Yes	-9275		2020-10-08	20	Stage 1 or 2	Pregnant woman	13 (TDF /3TC / DTG)	.	Yes	2020-10-08		No											2020-10-08	0	Alive on ART	Yes	2020-11-05	0	Alive on ART
Ndirande Health Centre	3	Chipo Mpando	2022-03-03	33538	3-3-3-3-33538		2021-12-12	2020-08-19	Female pregnant	23		.			Yes	3-15580		2020-08-19	23	Stage 1 or 2	Pregnant woman	13 (TDF /3TC / DTG)	.	Yes	2020-08-19		No											2020-08-19	0	Alive on ART	Yes	2020-09-01	0	Alive on ART
Bangwe Health Centre	2	Patience Kalea	2022-02-02	83537	2-2-2-2-83537		2021-10-27	2021-01-11	Female non- pregnant	20	Routine HTC within Health		Last negative (L-)	New positive (N+)	Yes	2-15859		2021-01-11	20	Stage 1 or 2	Breast mother	13 (TDF /3TC / DTG)		Yes	2021-01-11		No											2021-01-11	0	Alive on ART	Yes	2021-02-08	0	Alive on ART
Zingwangwa Health Centre	5	Jericho Ngwenya	2022-04-04	23807	5-5-4-4-23807		2021-10-31	2020-11-16	Female pregnant	19	Routine HTC within Health		Never tested (LNev)	New positive (N+)	Yes	7862-05-01		2020-11-16	19	Stage 1 or 2	Pregnant woman	13 (TDF /3TC / DTG)		Yes	2020-11-16		No											2020-11-16	0	Alive on ART	Yes	2020-12-14	0	Alive on ART
Chilomoni Health Centre	6	Patience Kalea	2022-02-02	10979	6-6-2-2-10979		2021-11-01	2021-03-25	Female pregnant	22	Routine HTC within Health		Last negative (L-)	New positive (N+)	Yes	6-11505		2021-03-25	22	Stage 1 or 2	Pregnant woman	13 (TDF /3TC / DTG)		Yes	2021-03-25		No											2021-03-25	0	Alive on ART	Yes	2021-04-22	0	Alive on ART
South Lunzu Health Centre	4	Chipo Mpando	2022-03-03	45909	4-4-3-3-45909		2021-10-30	2021-02-18	Female non- pregnant	15	Routine HTC within Health		Never tested (LNev)	New positive (N+)	Yes	8039-04-01		2021-02-18	15	Stage 1 or 2	Asymptomatic mild/ moderate	13 (TDF /3TC / DTG)		Yes	2021-02-18		No											2021-02-18	0	Alive on ART	Yes	2021-03-06	0	Alive on ART
South Lunzu Health Centre	4	Chipo Mpando	2022-03-03	55872	4-4-3-3-55872		2021-12-14	2020-11-16	Female pregnant	20		.			Yes	7862-04-01		2020-11-16	20	Stage 1 or 2	Asymptomatic mild/ moderate	13 (TDF /3TC / DTG)	.	Yes	2020-11-16		No											2020-11-16	0	Alive on ART	Yes	2020-12-14	0	Alive on ART
Bangwe Health Centre	2	Chipo Mpando	2022-03-03	49429	2-2-3-3-49429		2021-12-12	2021-01-19	Male	14		.			Yes	2-15881		2021-01-19	14	Stage 1 or 2	Asymptomatic mild/ moderate	13 (TDF /3TC / DTG)	.	Yes	2021-01-19		No											2021-01-19	0	Alive on ART	Yes	2021-02-16	0	Alive on ART
Ndirande Health Centre	3	Patience Kalea	2022-02-02	98108	3-3-2-2-98108		2021-11-03	2021-03-15	Female pregnant	21	Routine HTC within Health		Last negative (L-)	New positive (N+)	Yes	3-16015		2021-03-15	21	Stage 1 or 2	Pregnant woman	13 (TDF /3TC / DTG)		Yes	2021-03-15		No											2021-03-15	0	Alive on ART	Yes	2021-03-29	0	Alive on ART
Chilomoni Health Centre	6	Chipo Mpando	2022-03-03	54870	6-6-3-3-54870		2021-12-15	2020-10-01	Female pregnant	20		.			Yes	6-11217		2020-10-01	20	Stage 1 or 2	Pregnant woman	13 (TDF /3TC / DTG)	.	Yes	2020-10-01		No											2020-10-01	0	Alive on ART	Yes	2020-10-30	0	Alive on ART
Bangwe Health Centre	2	Chipo Mpando	2022-03-03	58868	2-2-3-3-58868		2021-12-12	2020-11-19	Male	22		.			Yes	2-15688		2020-11-19	22	Stage 1 or 2	Asymptomatic mild/ moderate	13 (TDF /3TC / DTG)	.	Yes	2020-11-19		No											2020-11-19	0	Alive on ART	Yes	2020-12-16	0	Alive on ART
Chilomoni Health Centre	6	Chipo Mpando	2022-03-03	92259	6-6-3-3-92259		2021-12-15	2020-11-18	Female non- pregnant	21		.			Yes	6-11296		2020-11-18	21	Stage 1 or 2	Asymptomatic mild/ moderate	13 (TDF /3TC / DTG)	.	Yes	2020-11-18		No											2020-11-18	0	Alive on ART	Yes	2020-12-09	0	Alive on ART
Zingwangwa Health Centre	5	Chipo Mpando	2022-03-03	71016	5-5-3-3-71016		2021-11-03	2021-01-20	Female pregnant	24	Routine HTC within Health		Last negative (L-)	New positive (N+)	Yes	9558-05-01		2021-01-21	24	Stage 1 or 2	Asymptomatic mild/ moderate	13 (TDF /3TC / DTG)		Yes	2021-01-21		No											2021-01-21	0	Alive on ART	Yes	2021-03-17	1	Alive on ART
Bangwe Health Centre	2	Chipo Mpando	2022-03-03	26364	2-2-3-3-26364		2021-12-12	2020-12-31	Female non- pregnant	20		.			Yes	2-15826		2020-12-31	20	Stage 1 or 2	Asymptomatic mild/ moderate	13 (TDF /3TC / DTG)	.	Yes	2020-12-31		No											2020-12-31	0	Alive on ART	Yes	2021-02-04	1	Alive on ART
Ndirande Health Centre	3	Patience Kalea	2022-02-02	66370	3-3-2-2-66370		2021-11-03	2021-03-15	Female pregnant	22	Routine HTC within Health		Never tested (LNev)	New positive (N+)	Yes	3-16017		2021-03-15	22	Stage 1 or 2	Pregnant woman	13 (TDF /3TC / DTG)		Yes	2021-03-15		No											2021-03-15	0	Alive on ART	Yes	2021-04-24	1	Alive on ART
South Lunzu Health Centre	4	Patience Kalea	2022-02-02	49080	4-4-2-2-49080		2021-10-30	2020-09-07	Female non- pregnant	17	Routine HTC within Health		Last negative (L-)	New positive (N+)	Yes	7741-04-01		2020-09-07	17	Stage 1 or 2	Asymptomatic mild/ moderate	13 (TDF /3TC / DTG)		Yes	2020-09-07		No											2020-09-07	0	Alive on ART	Yes	2020-10-02	0	Alive on ART
Limbe Health Centre	1	Jericho Ngwenya	2022-04-04	79818	1-1-4-4-79818		2021-11-04	2020-11-02	Female non- pregnant	21	Other	Vct	Last negative (L-)	New positive (N+)	Yes	1-20854		2020-11-02	21	Stage 3	Unknown/ Other	13 (TDF /3TC / DTG)		Yes	2020-11-02		No											2020-11-02	0	Alive on ART	Yes	2020-11-23	0	Alive on ART
Ndirande Health Centre	3	Patience Kalea	2022-02-02	14542	3-3-2-2-14542		2021-11-03	2021-03-15	Female pregnant	21	Routine HTC within Health		Last negative (L-)	New positive (N+)	Yes	3-16016		2021-03-15	21	Stage 1 or 2	Pregnant woman	13 (TDF /3TC / DTG)		Yes	2021-03-15		No											2021-03-15	0	Alive on ART	Yes	2021-04-19	1	Alive on ART
South Lunzu Health Centre	4	Patience Kalea	2022-02-02	28507	4-4-2-2-28507		2021-10-31	2020-09-21	Female non- pregnant	22	Comes with HTC family Ref slip		Last negative (L-)	New positive (N+)	Yes	7779-04-01		2020-09-21	22	Stage 1 or 2	Asymptomatic mild/ moderate	13 (TDF /3TC / DTG)		Yes	2020-09-21		No											2020-09-21	0	Alive on ART	Yes	2020-10-14	0	Alive on ART
Bangwe Health Centre	2	Patience Kalea	2022-02-02	35831	2-2-2-2-35831		2021-10-27	2021-03-18	Female non- pregnant	20	Comes with HTC family Ref slip		Last negative (L-)	New positive (N+)	Yes	2-16038		2021-03-18	20	Stage 4	Unknown/ Other	13 (TDF /3TC / DTG)		Yes	2021-03-18		No											2021-03-18	0	Alive on ART	Yes	2021-04-15	0	Alive on ART
Bangwe Health Centre	2	Patience Kalea	2022-02-02	10292	2-2-2-2-10292		2021-10-27	2020-12-19	Female non- pregnant	20	Routine HTC within Health		Last negative (L-)	New positive (N+)	Yes	2-15797		2020-12-19	20	Stage 1 or 2	Asymptomatic mild/ moderate	13 (TDF /3TC / DTG)		Yes	2020-12-19		No											2020-12-19	0	Alive on ART	Yes	2021-01-20	1	Alive on ART
Makhetha Clinic	7	Chipo Mpando	2022-03-03	25541	7-7-3-3-25541		2021-12-15	2020-12-22	Female pregnant	20		.			Yes	4366-07-01		2020-12-22	20	Stage 1 or 2	Asymptomatic mild/ moderate	13 (TDF /3TC / DTG)	.	Yes	2020-12-22		No											2020-12-22	0	Alive on ART	Yes	2021-01-14	0	Alive on ART
Zingwangwa Health Centre		Chipo Mpando		53554	53549		2021-12-17	2020-10-28	Female non- pregnant	21		.			Yes	-9319		2020-10-28	21	Stage 1 or 2	Asymptomatic mild/ moderate	13 (TDF /3TC / DTG)	.	Yes	2020-10-28		No											2020-10-28	0	Alive on ART	Yes	2020-11-30	1	Alive on ART
Bangwe Health Centre	2	Chipo Mpando	2022-03-03	70558	2-2-3-3-70558		2021-11-03	2020-11-02	Female non- pregnant	11	Routine HTC within Health		Last negative (L-)	New positive (N+)	Yes	2-15627		2020-11-02	11	Stage 1 or 2	Asymptomatic mild/ moderate	15 (ABC / 3TC + DTG)		Yes	2020-11-02		No											2020-11-02	0	Alive on ART	Yes	2020-11-21	0	Alive on ART
Bangwe Health Centre	2	Chipo Mpando	2022-03-03	98406	2-2-3-3-98406		2021-10-28	2020-12-21	Female pregnant	22	Routine HTC within Health		Last negative (L-)	New positive (N+)	Yes	2-15798		2020-12-21	22	Stage 1 or 2	Pregnant woman	13 (TDF /3TC / DTG)		Yes	2020-12-21		No											2020-12-21	0	Alive on ART	Yes	2021-01-12	0	Alive on ART
Bangwe Health Centre	2	Chipo Mpando	2022-03-03	10616	2-2-3-3-10616		2021-12-12	2020-11-09	Female pregnant	22		.			Yes	2-15654		2020-11-09	22	Stage 1 or 2	Asymptomatic mild/ moderate	13 (TDF /3TC / DTG)	.	Yes	2020-11-09		No											2020-11-09	0	Alive on ART	Yes	2020-12-04	0	Alive on ART
Chilomoni Health Centre	6	Chipo Mpando	2022-03-03	10012	6-6-3-3-10012		2021-12-15	2020-11-24	Male	15		.			Yes	6-11307		2020-11-24	15	Stage 1 or 2	Asymptomatic mild/ moderate	13 (TDF /3TC / DTG)	.	Yes	2020-11-24		No											2020-11-24	0	Alive on ART	Yes	2020-12-22	0	Alive on ART
South Lunzu Health Centre	2905	Thandi Mleme	TM	94274	2905-4-TM-94274		2021-11-19	2021-03-22	Female non- pregnant	18	Routine HTC within Health		Last negative (L-)	New positive (N+)	Yes	2905-8097		2021-03-22	18	Stage 1 or 2	Asymptomatic mild/ moderate	13 (TDF /3TC / DTG)		Yes	2021-03-22		No											2021-03-22	0	Alive on ART	Yes	2021-04-27	1	Alive on ART
Zingwangwa Health Centre	5	Thandi Mleme	2022-01-01	58906	5-5-1-1-58906		2021-11-03	2021-03-02	Female non- pregnant	20	Routine HTC within Health		Last negative (L-)	New positive (N+)	Yes	9663-05-01		2021-03-02	20	Stage 1 or 2	Asymptomatic mild/ moderate	13 (TDF /3TC / DTG)		Yes	2021-03-02		No											2021-03-02	0	Alive on ART	Yes	2021-03-25	0	Alive on ART
South Lunzu Health Centre	4	Patience Kalea	2022-02-02	75359	4-4-2-2-75359		2021-10-30	2020-08-20	Female non- pregnant	20	Other	Vct	Last negative (L-)	New positive (N+)	Yes	7704-04-01		2020-08-20	20	Stage 1 or 2	Asymptomatic mild/ moderate	13 (TDF /3TC / DTG)		Yes	2020-08-20		No											2020-08-20	0	Alive on ART	Yes	2020-09-15	0	Alive on ART
Chilomoni Health Centre	6	Patience Kalea	2022-02-02	82840	6-6-2-2-82840		2021-11-01	2021-03-22	Female non- pregnant	21	Comes with HTC family Ref slip		Never tested (LNev)	New positive (N+)	Yes	6-11500		2021-03-23	21	Stage 1 or 2	Asymptomatic mild/ moderate	13 (TDF /3TC / DTG)		Yes	2021-03-23		No											2021-03-23	0	Alive on ART	Yes	2021-04-12	0	Alive on ART
South Lunzu Health Centre	4	Patience Kalea	2022-02-02	86447	4-4-2-2-86447		2021-11-01	2020-10-16	Female non- pregnant	20	Other	Vct	Last negative (L-)	New positive (N+)	Yes	7833-04-01		2020-10-16	20	Stage 1 or 2	Asymptomatic mild/ moderate	13 (TDF /3TC / DTG)		Yes	2020-10-16		No											2020-10-16	0	Alive on ART	Yes	2020-11-09	0	Alive on ART
Zingwangwa Health Centre		Chipo Mpando		76824	76819		2021-12-17	2020-12-07	Female non- pregnant	24		.			Yes	-9421		2020-12-07	24	Stage 1 or 2	Asymptomatic mild/ moderate	13 (TDF /3TC / DTG)	.	Yes	2020-12-07		No											2020-12-07	0	Alive on ART	Yes	2021-01-05	0	Alive on ART
Chilomoni Health Centre	6	Chipo Mpando	2022-03-03	26124	6-6-3-3-26124		2021-12-15	2020-10-20	Female non- pregnant	22		.			Yes	6-11242		2020-10-20	22	Stage 1 or 2	Asymptomatic mild/ moderate	13 (TDF /3TC / DTG)	.	Yes	2020-10-20		No											2020-10-20	0	Alive on ART	Yes	2020-11-09	0	Alive on ART
Ndirande Health Centre	3	Patience Kalea	2022-02-02	79982	3-3-2-2-79982		2021-11-03	2021-03-10	Female pregnant	22	Routine HTC within Health		Last negative (L-)	New positive (N+)	Yes	3-16004		2021-03-10	22	Stage 1 or 2	Pregnant woman	13 (TDF /3TC / DTG)		Yes	2021-03-10		No											2021-03-10	0	Alive on ART	Yes	2021-04-08	0	Alive on ART
South Lunzu Health Centre	4	Thandi Mleme	2022-01-01	87676	4-4-1-1-87676		2021-10-31	2021-01-12	Male	20	Comes with HTC family Ref slip		Last negative (L-)	New positive (N+)	Yes	7972-04-01		2021-01-12	20	Stage 1 or 2	Asymptomatic mild/ moderate	13 (TDF /3TC / DTG)		Yes	2021-01-12		No											2021-01-12	0	Alive on ART	Yes	2021-02-23	1	Alive on ART
Chilomoni Health Centre	6	Chipo Mpando	2022-03-03	10609	6-6-3-3-10609		2021-12-15	2021-03-19	Female non- pregnant	16		.			Yes	6-11496		2021-03-19	16	Stage 3	Advanced	13 (TDF /3TC / DTG)	.	Yes	2021-03-19		No											2021-03-19	0	Alive on ART	Yes	2021-04-14	0	Alive on ART
South Lunzu Health Centre	4	Chipo Mpando	2022-03-03	33026	4-4-3-3-33026		2021-12-14	2021-01-12	Female pregnant	18		.			Yes	7971-04-01		2021-01-12	18	Stage 1 or 2	Asymptomatic mild/ moderate	13 (TDF /3TC / DTG)	.	Yes	2021-01-12		No											2021-01-12	0	Alive on ART	Yes	2021-02-23	1	Alive on ART
South Lunzu Health Centre	4	Patience Kalea	2022-02-02	22908	4-4-2-2-22908		2021-10-31	2020-10-07	Female non- pregnant	23	Other	Vct	Last negative (L-)	New positive (N+)	Yes	7820-04-01		2020-10-07	23	Stage 1 or 2	Asymptomatic mild/ moderate	13 (TDF /3TC / DTG)		Yes	2020-10-07		No											2020-10-07	0	Alive on ART	Yes	2020-11-13	1	Alive on ART
Limbe Health Centre	1	Chipo Mpando	2022-03-03	56026	1-1-3-3-56026		2021-11-03	2020-12-08	Female pregnant	24	Routine HTC within Health		Last negative (L-)	New positive (N+)	Yes	1-21019		2020-12-08	24	Stage 1 or 2	Pregnant woman	13 (TDF /3TC / DTG)		Yes	2020-12-08		No											2020-12-08	0	Alive on ART	Yes	2021-01-07	0	Alive on ART
Limbe Health Centre	1	Chipo Mpando	2022-03-03	94502	1-1-3-3-94502		2021-11-05	2021-03-02	Female non- pregnant	20	Comes with HTC family Ref slip		Last negative (L-)	New positive (N+)	Yes	1-21347		2021-03-02	20	Stage 1 or 2	Asymptomatic mild/ moderate	13 (TDF /3TC / DTG)		Yes	2021-03-02		No											2021-03-02	0	Alive on ART	Yes	2021-04-02	1	Alive on ART
Zingwangwa Health Centre	5	Jericho Ngwenya	2022-04-04	84125	5-5-4-4-84125		2021-10-28	2020-08-19	Female non- pregnant	24	Routine HTC within Health		Last negative (L-)	New positive (N+)	Yes	9164-05-01		2020-08-19	24	Stage 1 or 2	Asymptomatic mild/ moderate	13 (TDF /3TC / DTG)		Yes	2020-08-19		No											2020-08-19	0	Alive on ART	Yes	2020-09-16	0	Alive on ART
Limbe Health Centre	1	Chipo Mpando	2022-03-03	15053	1-1-3-3-15053		2021-11-03	2021-01-11	Male	19	Routine HTC within Health		Last negative (L-)	New positive (N+)	Yes	1-21167		2021-01-11	19	Stage 1 or 2	Asymptomatic mild/ moderate	13 (TDF /3TC / DTG)		Yes	2021-01-11		No											2021-01-11	0	Alive on ART	Yes	2021-02-02	0	Alive on ART
Chilomoni Health Centre	6	Patience Kalea	2022-02-02	63334	6-6-2-2-63334		2021-11-01	2021-02-11	Female pregnant	21	Routine HTC within Health		Never tested (LNev)	New positive (N+)	Yes	6-11436		2021-02-11	21	Stage 1 or 2	Pregnant woman	13 (TDF /3TC / DTG)		Yes	2021-02-11		No											2021-02-11	0	Alive on ART	Yes	2021-03-08	0	Alive on ART
South Lunzu Health Centre	4	Patience Kalea	2022-02-02	10772	4-4-2-2-10772		2021-10-31	2020-09-30	Female pregnant	24	Comes with HTC family Ref slip		Last negative (L-)	New positive (N+)	Yes	7800-04-01		2020-09-30	24	Stage 1 or 2	Pregnant woman	13 (TDF /3TC / DTG)		Yes	2020-09-30		No											2020-09-30	0	Alive on ART	Yes	2020-10-27	0	Alive on ART
Bangwe Health Centre	2	Chipo Mpando	2022-03-03	19669	2-2-3-3-19669		2021-10-28	2021-02-10	Female pregnant	20	Routine HTC within Health		Last negative (L-)	New positive (N+)	Yes	2-15957		2021-02-10	20	Stage 1 or 2	Pregnant woman	13 (TDF /3TC / DTG)		Yes	2021-02-10		No											2021-02-10	0	Alive on ART	Yes	2021-04-08	1	Alive on ART
Bangwe Health Centre	2	Thandi Mleme	2022-01-01	48669	2-2-1-1-48669		2021-11-03	2020-11-23	Female non- pregnant	10	Routine HTC within Health		Never tested (LNev)	New positive (N+)	Yes	2-15699		2020-11-23	10	Stage 1 or 2	Asymptomatic mild/ moderate	13 (TDF /3TC / DTG)		Yes	2020-11-23		No											2020-11-23	0	Alive on ART	Yes	2021-01-08	1	Alive on ART
Makhetha Clinic	7	Chipo Mpando	2022-03-03	39716	7-7-3-3-39716		2021-12-15	2021-03-16	Female pregnant	21		.			Yes	4441-07-01		2021-03-16	21	Stage 1 or 2	Asymptomatic mild/ moderate	13 (TDF /3TC / DTG)	.	Yes	2021-03-16		No											2021-03-16	0	Alive on ART	Yes	2021-03-31	0	Alive on ART
Zingwangwa Health Centre	5072	Patience Kalea	PK	10329	5072-5-PK-10329		2021-11-18	2020-08-28	Female pregnant	22	Routine HTC within Health		Last negative (L-)	New positive (N+)	Yes	5072-9183		2020-08-28	22	Stage 1 or 2	Pregnant woman	13 (TDF /3TC / DTG)		Yes	2020-08-28		No											2020-08-28	0	Alive on ART	Yes	2020-11-23	2	Alive on ART
Bangwe Health Centre	2	Thandi Mleme	2022-01-01	85686	2-2-1-1-85686		2021-10-28	2021-03-29	Female pregnant	21	Routine HTC within Health		Last negative (L-)	New positive (N+)	Yes	2-16067		2021-03-29	21	Stage 1 or 2	Pregnant woman	13 (TDF /3TC / DTG)		Yes	2021-03-29		No											2021-03-29	0	Alive on ART	Yes	2021-04-23	0	Alive on ART
South Lunzu Health Centre	4	Chipo Mpando	2022-03-03	36348	4-4-3-3-36348		2021-10-30	2020-11-09	Female non- pregnant	18	Other	Vct	Last negative (L-)	New positive (N+)	Yes	6586-04-01		2020-11-09	18	Stage 1 or 2	Asymptomatic mild/ moderate	13 (TDF /3TC / DTG)		Yes	2020-11-09		No											2020-11-09	0	Alive on ART	Yes	2020-12-04	0	Alive on ART
South Lunzu Health Centre	4	Chipo Mpando	2022-03-03	89527	4-4-3-3-89527		2021-10-30	2020-10-26	Female non- pregnant	24	Comes with HTC family Ref slip		Last negative (L-)	New positive (N+)	Yes	7839-04-01		2020-10-26	24	Stage 1 or 2	Asymptomatic mild/ moderate	13 (TDF /3TC / DTG)		Yes	2020-10-26		No											2020-10-26	0	Alive on ART	Yes	2020-11-23	0	Alive on ART
Zingwangwa Health Centre		Chipo Mpando		96683	96678		2021-12-17	2020-09-21	Female pregnant	22		.			Yes	-9234		2020-09-21	22	Stage 1 or 2	Pregnant woman	13 (TDF /3TC / DTG)	.	Yes	2020-09-21		No											2020-09-21	0	Alive on ART	Yes	2020-12-14	2	Alive on ART
Bangwe Health Centre	2	Jericho Ngwenya	2022-04-04	91943	2-2-4-4-91943		2021-10-28	2020-11-21	Female non- pregnant	24	Routine HTC within Health		Last negative (L-)	New positive (N+)	Yes	2-15693		2020-11-21	24	Stage 1 or 2	Asymptomatic mild/ moderate	13 (TDF /3TC / DTG)		Yes	2020-11-21		No											2020-11-21	0	Alive on ART	Yes	2021-02-16	2	Alive on ART
Ndirande Health Centre	3	Chipo Mpando	2022-03-03	51363	3-3-3-3-51363		2021-12-12	2020-10-14	Female pregnant	16		.			Yes	3-15708		2020-10-14	16	Stage 1 or 2	Pregnant woman	13 (TDF /3TC / DTG)	.	Yes	2020-10-14		No											2020-10-14	0	Alive on ART	Yes	2020-11-10	0	Defaulted					Both
Limbe Health Centre	1	Jericho Ngwenya	2022-04-04	63698	1-1-4-4-63698		2021-11-05	2020-08-18	Female pregnant	24	Routine HTC within Health		Never tested (LNev)	New positive (N+)	Yes	1-20515		2020-08-18	24	Stage 1 or 2	Pregnant woman	13 (TDF /3TC / DTG)		Yes	2020-08-18		No											2020-08-18	0	Alive on ART	Yes	2020-11-11	2	Alive on ART
Bangwe Health Centre	2	Jericho Ngwenya	2022-04-04	74305	2-2-4-4-74305		2021-10-27	2020-12-21	Female non- pregnant	24	Routine HTC within Health		Last negative (L-)	New positive (N+)	Yes	2-15801		2020-12-21	24	Stage 1 or 2	Asymptomatic mild/ moderate	13 (TDF /3TC / DTG)		Yes	2020-12-21		No											2020-12-21	0	Alive on ART	Yes	2021-01-13	0	Alive on ART
Ndirande Health Centre	3	Jericho Ngwenya	2022-04-04	31763	3-3-4-4-31763		2021-11-02	2020-11-03	Female pregnant	18	Other	Vct	Never tested (LNev)	New positive (N+)	Yes	3-15758		2020-11-03	18	Stage 1 or 2	Pregnant woman	13 (TDF /3TC / DTG)		Yes	2020-11-03		No											2020-11-03	0	Alive on ART	Yes	2020-11-27	0	Alive on ART
South Lunzu Health Centre	4	Chipo Mpando	2022-03-03	10009	4-4-3-3-10009		2021-10-30	2021-02-22	Female pregnant	21	Routine HTC within Health		Last negative (L-)	New positive (N+)	Yes	8044-04-01		2021-02-22	21	Stage 1 or 2	Breast mother	13 (TDF /3TC / DTG)		Yes	2021-02-22		No											2021-02-22	0	Alive on ART	Yes	2021-03-18	0	Alive on ART
South Lunzu Health Centre	4	Patience Kalea	2022-02-02	80800	4-4-2-2-80800		2021-10-30	2020-09-10	Female non- pregnant	19	Routine HTC within Health		Last negative (L-)	New positive (N+)	Yes	7754-04-01		2020-09-10	19	Stage 1 or 2	Asymptomatic mild/ moderate	13 (TDF /3TC / DTG)		Yes	2020-09-10		No											2020-09-10	0	Alive on ART	Yes	2020-11-12	2	Alive on ART
Limbe Health Centre	1	Patience Kalea	2022-02-02	79011	1-1-2-2-79011		2021-11-04	2020-12-08	Female non- pregnant	23	Routine HTC within Health		Last negative (L-)	New positive (N+)	Yes	1-21023		2020-12-08	23	Stage 1 or 2	Pregnant woman	13 (TDF /3TC / DTG)		Yes	2020-12-08		No											2020-12-08	0	Alive on ART	Yes	2021-01-07	0	Alive on ART
Zingwangwa Health Centre	5	Chipo Mpando	2022-03-03	93822	5-5-3-3-93822		2021-12-17	2021-03-04	Female non- pregnant	20		.			Yes	9668-05-01		2021-03-04	20	Stage 1 or 2	Asymptomatic mild/ moderate	13 (TDF /3TC / DTG)	.	Yes	2021-03-04		No											2021-03-04	0	Alive on ART	Yes	2021-03-31	0	Alive on ART
Zingwangwa Health Centre	5072	Jericho Ngwenya	JN	25606	5072-5-JN-25606		2021-11-18	2021-03-04	Female non- pregnant	20	Other	vct	Last negative (L-)	New positive (N+)	Yes	5072-9688		2021-03-04	20	Stage 1 or 2	Asymptomatic mild/ moderate	13 (TDF /3TC / DTG)		Yes	2021-03-04		No											2021-03-04	0	Alive on ART	Yes	2021-03-31	0	Alive on ART
Limbe Health Centre	1	Thandi Mleme	2022-01-01	69613	1-1-1-1-69613		2021-11-06	2020-12-08	Female non- pregnant	19	Routine HTC within Health		Last negative (L-)	New positive (N+)	Yes	1-21020		2020-12-08	19	Stage 1 or 2	Pregnant woman	13 (TDF /3TC / DTG)		Yes	2020-12-08		No											2020-12-08	0	Alive on ART	Yes	2021-01-07	0	Alive on ART
Zingwangwa Health Centre	5	Thandi Mleme	2022-01-01	94445	5-5-1-1-94445		2021-11-03	2021-02-24	Female non- pregnant	20	Routine HTC within Health		Last positive (L+)	Conf. positive (C+)	Yes	3635-05-01		2021-03-04	20	Stage 1 or 2	Breast mother	13 (TDF /3TC / DTG)		Yes	2021-03-04		No											2021-03-04	0	Alive on ART	Yes	2021-03-30	1	Alive on ART
Ndirande Health Centre	3	Chipo Mpando	2022-03-03	99630	3-3-3-3-99630		2021-12-12	2021-01-04	Female pregnant	18		.			Yes	3-15912		2021-01-04	18	Stage 1 or 2	Asymptomatic mild/ moderate	13 (TDF /3TC / DTG)	.	Yes	2021-01-04		No											2021-01-04	0	Alive on ART	Yes	2021-02-02	0	Alive on ART
Ndirande Health Centre	3	Chipo Mpando	2022-03-03	75851	3-3-3-3-75851		2021-12-12	2020-11-11	Female pregnant	23		.			Yes	3-15776		2020-11-11	23	Stage 1 or 2	Asymptomatic mild/ moderate	13 (TDF /3TC / DTG)	.	Yes	2020-11-11		No											2020-11-11	0	Alive on ART	Yes	2020-12-11	1	Alive on ART
South Lunzu Health Centre	4	Patience Kalea	2022-02-02	95561	4-4-2-2-95561		2021-10-31	2020-09-21	Female non- pregnant	24	Routine HTC within Health		Last negative (L-)	New positive (N+)	Yes	7778-04-01		2020-09-21	24	Stage 1 or 2	Asymptomatic mild/ moderate	13 (TDF /3TC / DTG)		Yes	2020-09-21		No											2020-09-21	0	Alive on ART	Yes	2020-10-12	0	Alive on ART
South Lunzu Health Centre	4	Thandi Mleme	2022-01-01	87327	4-4-1-1-87327		2021-10-31	2021-01-12	Female non- pregnant	21	Routine HTC within Health		Last negative (L-)	New positive (N+)	Yes	7975-04-01		2021-01-12	21	Stage 1 or 2	Asymptomatic mild/ moderate	13 (TDF /3TC / DTG)		Yes	2021-01-12		No											2021-01-12	0	Alive on ART	Yes	2021-02-08	0	Alive on ART
Chilomoni Health Centre	6	Chipo Mpando	2022-03-03	84422	6-6-3-3-84422		2021-12-15	2020-10-22	Female pregnant	18		.			Yes	6-11246		2020-10-22	18	Stage 1 or 2	Pregnant woman	13 (TDF /3TC / DTG)	.	Yes	2020-10-22		No											2020-10-22	0	Alive on ART	Yes	2020-11-11	0	Defaulted					Home visit
South Lunzu Health Centre	4	Jericho Ngwenya	2022-04-04	15922	4-4-4-4-15922		2021-10-31	2020-11-02	Female pregnant	17	Routine HTC within Health		Never tested (LNev)	New positive (N+)	Yes	6230-04-01		2020-11-02	17	Stage 1 or 2	Pregnant woman	13 (TDF /3TC / DTG)		Yes	2020-11-02		No											2020-11-02	0	Alive on ART	Yes	2020-12-01	0	Alive on ART
Bangwe Health Centre	2	Jericho Ngwenya	2022-04-04	75040	2-2-4-4-75040		2021-10-27	2020-08-17	Female pregnant	17	Routine HTC within Health		Last negative (L-)	New positive (N+)	Yes	2-15420		2020-08-17	17	Stage 1 or 2	Pregnant woman	13 (TDF /3TC / DTG)		Yes	2020-08-17		No											2020-08-17	0	Alive on ART	Yes	2020-10-08	1	Alive on ART
Zingwangwa Health Centre	5072	Jericho Ngwenya	JN	21676	5072-5-JN-21676		2021-11-18	2020-09-14	Male	24	Routine HTC within Health		Never tested (LNev)	New positive (N+)	Yes	5072-9213		2020-09-14	24	Stage 1 or 2	Asymptomatic mild/ moderate	13 (TDF /3TC / DTG)		Yes	2020-09-14		No											2020-09-14	0	Alive on ART	Yes	2020-12-21	3	Alive on ART
Chilomoni Health Centre	6	Chipo Mpando	2022-03-03	95330	6-6-3-3-95330		2021-10-31	2020-07-29	Female non- pregnant	21	Routine HTC within Health		Last negative (L-)	New positive (N+)	Yes	6-11087		2020-07-29	21	Stage 1 or 2	Asymptomatic mild/ moderate	13 (TDF /3TC / DTG)		Yes	2020-07-29		No											2020-07-29	0	Alive on ART	Yes	2020-11-26	3	Alive on ART
Limbe Health Centre	1	Jericho Ngwenya	2022-04-04	79662	1-1-4-4-79662		2021-11-04	2020-11-02	Female pregnant	18	Routine HTC within Health		Last negative (L-)	New positive (N+)	Yes	1-20853		2020-11-02	18	Stage 1 or 2	Pregnant woman	13 (TDF /3TC / DTG)		Yes	2020-11-02		No											2020-11-02	0	Alive on ART	Yes	2020-11-23	0	Alive on ART
Bangwe Health Centre	2	Patience Kalea	2022-02-02	99133	2-2-2-2-99133		2021-10-27	2021-02-22	Female non- pregnant	21	Routine HTC within Health		Never tested (LNev)	New positive (N+)	Yes	2-15993		2021-02-22	21	Stage 1 or 2	Asymptomatic mild/ moderate	13 (TDF /3TC / DTG)		Yes	2021-02-22		No											2021-02-22	0	Alive on ART	Yes	2021-03-31	1	Alive on ART
Ndirande Health Centre	3	Chipo Mpando	2022-03-03	81652	3-3-3-3-81652		2021-12-12	2021-01-18	Male	10		.			Yes	3-15899		2021-01-18	10	Stage 1 or 2	Asymptomatic mild/ moderate	13 (TDF /3TC / DTG)	.	Yes	2021-01-18		No											2021-01-18	0	Alive on ART	Yes	2021-04-09	2	Alive on ART
Bangwe Health Centre	2	Thandi Mleme	2022-01-01	55260	2-2-1-1-55260		2021-10-28	2020-11-23	Female non- pregnant	21	Routine HTC within Health		Last negative (L-)	New positive (N+)	Yes	2-15697		2020-11-23	21	Stage 1 or 2	Asymptomatic mild/ moderate	13 (TDF /3TC / DTG)		Yes	2020-11-23		No											2020-11-23	0	Alive on ART	Yes	2020-12-17	0	Alive on ART
Bangwe Health Centre	2	Jericho Ngwenya	2022-04-04	96313	2-2-4-4-96313		2021-10-27	2021-01-26	Female non- pregnant	19	Comes with HTC family Ref slip		Never tested (LNev)	New positive (N+)	Yes	2-15903		2021-01-26	19	Stage 1 or 2	Asymptomatic mild/ moderate	13 (TDF /3TC / DTG)		Yes	2021-01-26		No											2021-01-26	0	Alive on ART	Yes	2021-02-22	0	Defaulted					Both
Zingwangwa Health Centre	5	Chipo Mpando	2022-03-03	42695	5-5-3-3-42695		2021-12-17	2020-12-18	Female pregnant	23		.			Yes	9450-05-01		2020-12-18	23	Stage 1 or 2	Pregnant woman	13 (TDF /3TC / DTG)	.	Yes	2020-12-18		No											2020-12-18	0	Alive on ART	Yes	2021-01-14	0	Missed appointment	Home visit	1
Limbe Health Centre	1	Chipo Mpando	2022-03-03	41931	1-1-3-3-41931		2021-11-03	2020-12-21	Female pregnant	22	Routine HTC within Health		Last negative (L-)	New positive (N+)	Yes	1-21082		2020-12-21	22	Stage 1 or 2	Pregnant woman	13 (TDF /3TC / DTG)		Yes	2020-12-21		No											2020-12-21	0	Alive on ART	Yes	2021-01-19	0	Alive on ART
Ndirande Health Centre	3	Chipo Mpando	2022-03-03	51695	3-3-3-3-51695		2021-12-12	2020-11-27	Female non- pregnant	13		.			Yes	3-15805		2020-11-27	13	Stage 1 or 2	Asymptomatic mild/ moderate	13 (TDF /3TC / DTG)	.	Yes	2020-11-27		No											2020-11-27	0	Alive on ART	Yes	2021-03-24	3	Alive on ART
Chilomoni Health Centre	6	Chipo Mpando	2022-03-03	36682	6-6-3-3-36682		2021-12-15	2020-08-04	Female pregnant	19		.			Yes	6-11100		2020-08-04	19	Stage 1 or 2	Pregnant woman	13 (TDF /3TC / DTG)	.	Yes	2020-08-04		No											2020-08-04	0	Alive on ART	Yes	2020-08-27	0	Alive on ART
Limbe Health Centre	1	Patience Kalea	2022-02-02	59469	1-1-2-2-59469		2021-11-04	2020-12-09	Male	23	Comes with HTC family Ref slip		Last negative (L-)	New positive (N+)	Yes	1-21027		2020-12-09	23	Stage 1 or 2	Asymptomatic mild/ moderate	13 (TDF /3TC / DTG)		Yes	2020-12-09		No											2020-12-09	0	Alive on ART	Yes	2021-01-09	1	Alive on ART
Zingwangwa Health Centre	5	Thandi Mleme	2022-01-01	70395	5-5-1-1-70395		2021-11-03	2021-03-30	Male	20	Comes with HTC family Ref slip		Last negative (L-)	New positive (N+)	Yes	9718-05-01		2021-03-30	20	Stage 3	Advanced	13 (TDF /3TC / DTG)		Yes	2021-03-30		No											2021-03-30	0	Alive on ART	Yes	2021-04-27	0	Alive on ART
Makhetha Clinic	7	Jericho Ngwenya	2022-04-04	61138	7-7-4-4-61138		2021-10-30	2020-12-16	Male	21	Routine HTC within Health		Last negative (L-)	New positive (N+)	Yes	4360-07-01		2020-12-16	21	Stage 1 or 2	Asymptomatic mild/ moderate	13 (TDF /3TC / DTG)		Yes	2020-12-16		No											2020-12-16	0	Alive on ART	Yes	2020-12-21	0	Alive on ART
Bangwe Health Centre	2	Jericho Ngwenya	2022-04-04	73360	2-2-4-4-73360		2021-10-28	2020-10-02	Male	17	Other	Vct	Never tested (LNev)	New positive (N+)	Yes	2-15549		2020-10-02	17	Stage 1 or 2	Asymptomatic mild/ moderate	13 (TDF /3TC / DTG)		Yes	2020-10-02		No											2020-10-02	0	Alive on ART	Yes	2020-10-31	0	Alive on ART
Bangwe Health Centre	2	Chipo Mpando	2022-03-03	23821	2-2-3-3-23821		2021-10-28	2020-10-19	Female pregnant	22	Routine HTC within Health		Last negative (L-)	New positive (N+)	Yes	2-15599		2020-10-19	22	Stage 1 or 2	Asymptomatic mild/ moderate	13 (TDF /3TC / DTG)		Yes	2020-10-19		No											2020-10-19	0	Alive on ART	Yes	2020-11-11	0	Alive on ART
Chilomoni Health Centre	6	Chipo Mpando	2022-03-03	44587	6-6-3-3-44587		2021-10-31	2020-08-03	Female pregnant	23	Other	Vct	Last negative (L-)	New positive (N+)	Yes	6-11098		2020-08-03	23	Stage 1 or 2	Pregnant woman	13 (TDF /3TC / DTG)		Yes	2020-08-03		No											2020-08-03	0	Alive on ART	Yes	2020-08-25	0	Alive on ART
Limbe Health Centre	1	Jericho Ngwenya	2022-04-04	24149	1-1-4-4-24149		2021-11-04	2020-11-07	Female pregnant	23	Routine HTC within Health		Last negative (L-)	New positive (N+)	Yes	1-20918		2020-11-17	23	Stage 1 or 2	Pregnant woman	13 (TDF /3TC / DTG)		Yes	2020-11-17		No											2020-11-17	0	Alive on ART	Yes	2020-12-07	1	Alive on ART
Ndirande Health Centre	3	Chipo Mpando	2022-03-03	91082	3-3-3-3-91082		2021-12-12	2020-09-28	Female pregnant	24		.			Yes	3-15672		2020-09-28	24	Stage 1 or 2	Pregnant woman	13 (TDF /3TC / DTG)	.	Yes	2020-09-28		No											2020-09-28	0	Alive on ART	Yes	2020-10-23	0	Alive on ART
Ndirande Health Centre	3	Jericho Ngwenya	2022-04-04	82571	3-3-4-4-82571		2021-11-02	2020-11-05	Female pregnant	20	Comes with HTC family Ref slip		Last negative (L-)	New positive (N+)	Yes	3-15765		2020-11-05	20	Stage 1 or 2	Pregnant woman	13 (TDF /3TC / DTG)		Yes	2020-11-05		No											2020-11-05	0	Alive on ART	Yes	2020-12-03	0	Alive on ART
South Lunzu Health Centre	4	Thandi Mleme	2022-01-01	56657	4-4-1-1-56657		2021-10-31	2021-01-25	Female non- pregnant	23	Routine HTC within Health		Last negative (L-)	New positive (N+)	Yes	7996-04-01		2021-01-25	23	Stage 1 or 2	Asymptomatic mild/ moderate	13 (TDF /3TC / DTG)		Yes	2021-01-25		No											2021-01-25	0	Alive on ART	Yes	2021-02-19	0	Alive on ART
Limbe Health Centre	1	Jericho Ngwenya	2022-04-04	64555	1-1-4-4-64555		2021-11-04	2020-11-16	Male	13	Comes with HTC family Ref slip		Never tested (LNev)	New positive (N+)	Yes	1-20914		2020-11-16	13	Stage 3	Unknown/ Other	13 (TDF /3TC / DTG)		Yes	2020-11-16		No											2020-11-16	0	Alive on ART	Yes	2020-12-19	1	Alive on ART
Ndirande Health Centre	3	Chipo Mpando	2022-03-03	67712	3-3-3-3-67712		2021-12-12	2020-09-28	Female pregnant	24		.			Yes	3-15670		2020-09-28	24	Stage 1 or 2	Pregnant woman	13 (TDF /3TC / DTG)	.	Yes	2020-09-28		No											2020-09-28	0	Alive on ART	Yes	2020-12-02	2	Alive on ART
South Lunzu Health Centre	4	Chipo Mpando	2022-03-03	61620	4-4-3-3-61620		2021-10-30	2021-03-16	Female non- pregnant	21	Routine HTC within Health		Last negative (L-)	New positive (N+)	Yes	8082-04-01		2021-03-16	21	Stage 1 or 2	Asymptomatic mild/ moderate	13 (TDF /3TC / DTG)		Yes	2021-03-16		No											2021-03-16	0	Alive on ART	Yes	2021-04-12	0	Alive on ART
Zingwangwa Health Centre	5	Chipo Mpando	2022-03-03	72786	5-5-3-3-72786		2021-12-17	2021-02-26	Male	21		.			Yes	9662-05-01		2021-02-26	21	Stage 1 or 2	Asymptomatic mild/ moderate	13 (TDF /3TC / DTG)	.	Yes	2021-02-26		No											2021-02-26	0	Alive on ART	Yes	2021-03-29	1	Alive on ART
Chilomoni Health Centre	6	Chipo Mpando	2022-03-03	52951	6-6-3-3-52951		2021-10-31	2020-11-13	Female non- pregnant	17	Routine HTC within Health		Last positive (L+)	Conf. positive (C+)	Yes	6-11264		2020-11-13	17	Stage 1 or 2	Asymptomatic mild/ moderate	13 (TDF /3TC / DTG)		Yes	2020-11-13		No											2020-11-13	0	Alive on ART	Yes	2021-02-26	3	Alive on ART
Bangwe Health Centre	2	Thandi Mleme	2022-01-01	53521	2-2-1-1-53521		2021-10-28	2020-10-24	Female pregnant	20	Routine HTC within Health		Last negative (L-)	New positive (N+)	Yes	2-15829		2021-01-04	20	Stage 1 or 2	Pregnant woman	13 (TDF /3TC / DTG)		Yes	2021-01-04		No											2021-01-04	2	Alive on ART	Yes	2021-01-28	3	Alive on ART
Zingwangwa Health Centre	5072	Jericho Ngwenya	JN	65344	5072-5-JN-65344		2021-11-18	2020-09-04	Female pregnant	22	Routine HTC within Health		Last negative (L-)	New positive (N+)	Yes	5072-9195		2020-09-04	22	Stage 1 or 2	Pregnant woman	13 (TDF /3TC / DTG)		Yes	2020-09-04		No											2020-09-04	0	Alive on ART	Yes	2020-09-28	0	Alive on ART
Ndirande Health Centre	3	Patience Kalea	2022-02-02	13071	3-3-2-2-13071		2021-11-03	2021-02-15	Female pregnant	20	Routine HTC within Health		Never tested (LNev)	New positive (N+)	Yes	3-15960		2021-02-15	20	Stage 1 or 2	Pregnant woman	13 (TDF /3TC / DTG)		Yes	2021-02-15		No											2021-02-15	0	Alive on ART	Yes	2021-03-16	1	Alive on ART
Chilomoni Health Centre	6	Chipo Mpando	2022-03-03	47044	6-6-3-3-47044		2021-12-15	2020-11-05	Female pregnant	20		.			Yes	6-11270		2020-11-05	20	Stage 1 or 2	Pregnant woman	13 (TDF /3TC / DTG)	.	Yes	2020-11-05		No											2020-11-05	0	Alive on ART	Yes	2020-11-24	0	Defaulted					Home visit
Ndirande Health Centre	3	Chipo Mpando	2022-03-03	96545	3-3-3-3-96545		2021-12-12	2020-08-19	Female pregnant	23		.			Yes	3-15582		2020-08-19	23	Stage 1 or 2	Pregnant woman	13 (TDF /3TC / DTG)	.	Yes	2020-08-19		No											2020-08-19	0	Alive on ART	Yes	2020-09-15	0	Defaulted					Both
Zingwangwa Health Centre	5	Chipo Mpando	2022-03-03	43585	5-5-3-3-43585		2021-12-17	2020-10-26	Female non- pregnant	15		.			Yes	9305-05-01		2020-10-26	15	Stage 1 or 2	Asymptomatic mild/ moderate	13 (TDF /3TC / DTG)	.	Yes	2020-10-26		No											2020-10-26	0	Alive on ART	Yes	2020-11-21	0	Alive on ART
South Lunzu Health Centre	2905	Patience Kalea	PK	48194	2905-4-PK-48194		2021-11-18	2020-09-30	Male	21	Other	vct	Last negative (L-)	New positive (N+)	Yes	2905-7802		2020-09-30	21	Stage 1 or 2	Asymptomatic mild/ moderate	13 (TDF /3TC / DTG)		Yes	2020-09-30		No											2020-09-30	0	Alive on ART	Yes	2020-10-28	0	Alive on ART
South Lunzu Health Centre	4	Chipo Mpando	2022-03-03	90135	4-4-3-3-90135		2021-10-30	2021-02-19	Male	22	Routine HTC within Health		Last negative (L-)	New positive (N+)	Yes	8041-04-01		2021-02-19	22	Stage 1 or 2	Asymptomatic mild/ moderate	13 (TDF /3TC / DTG)		Yes	2021-02-19		No											2021-02-19	0	Alive on ART	Yes	2021-03-16	0	Alive on ART
Limbe Health Centre		Chipo Mpando		25195	25194		2021-12-17	2021-02-23	Female pregnant	23		.			Yes	-21324		2021-02-23	23	Stage 1 or 2	Pregnant woman	13 (TDF /3TC / DTG)	.	Yes	2021-02-23		No											2021-02-23	0	Alive on ART	Yes	2021-06-07	3	Alive on ART
Chilomoni Health Centre	6	Jericho Ngwenya	2022-04-04	17626	6-6-4-4-17626		2021-10-31	2021-02-23	Female non- pregnant	20	Routine HTC within Health		Last negative (L-)	New positive (N+)	Yes	6-11459		2021-02-23	20	Stage 1 or 2	Asymptomatic mild/ moderate	13 (TDF /3TC / DTG)		Yes	2021-02-23		No											2021-02-23	0	Alive on ART	Yes	2021-04-07	1	Alive on ART
Limbe Health Centre	1	Thandi Mleme	2022-01-01	87243	1-1-1-1-87243		2021-11-03	2020-10-19	Male	14	Comes with HTC family Ref slip		Never tested (LNev)	New positive (N+)	Yes	1-20784		2020-10-19	14	Stage 1 or 2	Asymptomatic mild/ moderate	13 (TDF /3TC / DTG)		Yes	2020-10-19		No											2020-10-19	0	Alive on ART	Yes	2021-01-12	2	Alive on ART
Limbe Health Centre	1	Thandi Mleme	2022-01-01	53493	1-1-1-1-53493		2021-11-03	2020-10-12	Female non- pregnant	23	Routine HTC within Health		Last negative (L-)	New positive (N+)	Yes	1-20760		2020-10-12	23	Stage 3	Advanced	13 (TDF /3TC / DTG)		Yes	2020-10-12		No											2020-10-12	0	Alive on ART	Yes	2020-11-09	0	Alive on ART
Ndirande Health Centre	3	Patience Kalea	2022-02-02	54184	3-3-2-2-54184		2021-11-03	2021-03-22	Female pregnant	19	Routine HTC within Health		Last negative (L-)	New positive (N+)	Yes	3-16040		2021-03-24	19	Stage 1 or 2	Pregnant woman	13 (TDF /3TC / DTG)		Yes	2021-03-24		No											2021-03-24	0	Alive on ART	Yes	2021-05-19	1	Alive on ART
Bangwe Health Centre	2	Patience Kalea	2022-02-02	27985	2-2-2-2-27985		2021-10-28	2020-10-24	Female non- pregnant	23	Comes with HTC family Ref slip		Last negative (L-)	New positive (N+)	Yes	2-15615		2020-10-26	23	Stage 1 or 2	Asymptomatic mild/ moderate	13 (TDF /3TC / DTG)		Yes	2020-10-26		No											2020-10-26	0	Alive on ART	Yes	2021-01-21	2	Alive on ART
Limbe Health Centre	1	Jericho Ngwenya	2022-04-04	59855	1-1-4-4-59855		2021-11-03	2021-03-09	Female pregnant	23	Routine HTC within Health		Last negative (L-)	New positive (N+)	Yes	1-21377		2021-03-09	23	Stage 1 or 2	Pregnant woman	13 (TDF /3TC / DTG)		Yes	2021-03-09		No											2021-03-09	0	Alive on ART	Yes	2021-06-24	3	Alive on ART
Limbe Health Centre	1	Patience Kalea	2022-02-02	14302	1-1-2-2-14302		2021-11-06	2020-10-13	Female non- pregnant	22	Routine HTC within Health		Last negative (L-)	New positive (N+)	Yes	1-20763		2020-10-13	22	Stage 1 or 2	Asymptomatic mild/ moderate	13 (TDF /3TC / DTG)		Yes	2020-10-13		No											2020-10-13	0	Alive on ART	Yes	2020-11-19	1	Alive on ART
Limbe Health Centre	1	Patience Kalea	2022-02-02	94176	1-1-2-2-94176		2021-11-04	2020-10-24	Female non- pregnant	20	Routine HTC within Health		Last negative (L-)	New positive (N+)	Yes	1-20820		2020-10-24	20	Stage 1 or 2	Asymptomatic mild/ moderate	13 (TDF /3TC / DTG)		Yes	2020-10-24		No											2020-10-24	0	Alive on ART	Yes	2021-03-16	4	Alive on ART
Makhetha Clinic	7	Jericho Ngwenya	2022-04-04	52951	7-7-4-4-52951		2021-10-29	2020-12-02	Female non- pregnant	19	Comes with HTC family Ref slip		Last negative (L-)	New positive (N+)	Yes	4341-07-01		2020-12-02	19	Stage 1 or 2	Asymptomatic mild/ moderate	13 (TDF /3TC / DTG)		Yes	2020-12-02		No											2020-12-02	0	Alive on ART	Yes	2021-01-07	1	Alive on ART
Bangwe Health Centre	2	Chipo Mpando	2022-03-03	58119	2-2-3-3-58119		2021-12-12	2021-03-29	Female pregnant	18		.			Yes	2-16062		2021-03-29	18	Stage 1 or 2	Asymptomatic mild/ moderate	13 (TDF /3TC / DTG)	.	Yes	2021-03-29		No											2021-03-29	0	Alive on ART	Yes	2021-05-19	1	Alive on ART
Chilomoni Health Centre	6	Jericho Ngwenya	2022-04-04	10854	6-6-4-4-10854		2021-10-31	2021-01-18	Female non- pregnant	11	Routine HTC within Health		Last positive (L+)	Conf. positive (C+)	Yes	6-11404		2021-01-18	11	Stage 4	Unknown/ Other	Other	DTG/ABC/3TC	Yes	2021-01-18		No											2021-01-18	0	Alive on ART	Yes	2021-02-11	0	Alive on ART
Bangwe Health Centre	2	Thandi Mleme	2022-01-01	97586	2-2-1-1-97586		2021-10-28	2021-03-29	Female pregnant	21	Routine HTC within Health		Last negative (L-)	New positive (N+)	Yes	2-16069		2021-03-29	21	Stage 1 or 2	Pregnant woman	13 (TDF /3TC / DTG)		Yes	2021-03-29		No											2021-03-29	0	Alive on ART	Yes	2021-05-19	1	Alive on ART
Limbe Health Centre	1	Patience Kalea	2022-02-02	69832	1-1-2-2-69832		2021-11-04	2021-01-08	Female pregnant	20	Routine HTC within Health		Last negative (L-)	New positive (N+)	Yes	1-21152		2021-01-08	20	Stage 1 or 2	Pregnant woman	13 (TDF /3TC / DTG)		Yes	2021-01-08		No											2021-01-08	0	Alive on ART	Yes	2021-02-03	0	Alive on ART
Zingwangwa Health Centre		Chipo Mpando		67049	67044		2021-12-17	2020-12-04	Female pregnant	20		.			Yes	-9417		2020-12-04	20	Stage 1 or 2	Pregnant woman	13 (TDF /3TC / DTG)	.	Yes	2020-12-04		No											2020-12-04	0	Alive on ART	Yes	2021-02-01	1	Alive on ART
Ndirande Health Centre	3	Patience Kalea	2022-02-02	27085	3-3-2-2-27085		2021-11-03	2020-08-25	Female pregnant	20	Routine HTC within Health		Last negative (L-)	New positive (N+)	Yes	3-15603		2020-08-25	20	Stage 1 or 2	Pregnant woman	13 (TDF /3TC / DTG)		Yes	2020-08-25		No											2020-08-25	0	Alive on ART	Yes	2021-01-09	4	Alive on ART
South Lunzu Health Centre	4	Patience Kalea	2022-02-02	10960	4-4-2-2-10960		2021-10-31	2020-09-23	Female non- pregnant	20	Other	Vct	Last negative (L-)	New positive (N+)	Yes	7784-04-01		2020-09-23	20	Stage 1 or 2	Asymptomatic mild/ moderate	13 (TDF /3TC / DTG)		Yes	2020-09-23		No											2020-09-23	0	Alive on ART	Yes	2020-10-20	0	Alive on ART
South Lunzu Health Centre	4	Jericho Ngwenya	2022-04-04	90243	4-4-4-4-90243		2021-10-30	2020-07-22	Female non- pregnant	23	Routine HTC within Health		Last negative (L-)	New positive (N+)	Yes	7666-04-01		2020-07-22	23	Stage 1 or 2	Asymptomatic mild/ moderate	13 (TDF /3TC / DTG)		Yes	2020-07-22		No											2020-07-22	0	Alive on ART	Yes	2020-10-16	2	Alive on ART
Zingwangwa Health Centre	5	Chipo Mpando	2022-03-03	81359	5-5-3-3-81359		2021-12-17	2021-01-11	Female non- pregnant	22		.			Yes	9523-05-01		2021-01-11	22	Stage 3	Advanced	13 (TDF /3TC / DTG)	.	Yes	2021-01-11		No											2021-01-11	0	Alive on ART	Yes	2021-02-05	0	Alive on ART
Limbe Health Centre	1	Chipo Mpando	2022-03-03	40723	1-1-3-3-40723		2021-12-13	2020-12-08	Female non- pregnant	21		.			Yes	1-21022		2020-12-08	21	Stage 1 or 2	Asymptomatic mild/ moderate	13 (TDF /3TC / DTG)	.	Yes	2020-12-08		No											2020-12-08	0	Alive on ART	Yes	2021-01-19	1	Alive on ART
Limbe Health Centre	1	Jericho Ngwenya	2022-04-04	70095	1-1-4-4-70095		2021-11-05	2020-08-25	Female non- pregnant	10	Comes with HTC family Ref slip		Never tested (LNev)	New positive (N+)	Yes	1-20556		2020-08-25	10	Stage 3	Unknown/ Other	13 (TDF /3TC / DTG)		Yes	2020-08-25		No											2020-08-25	0	Alive on ART	Yes	2020-10-13	1	Alive on ART
Limbe Health Centre	1	Chipo Mpando	2022-03-03	37595	1-1-3-3-37595		2021-11-03	2020-12-08	Female non- pregnant	21	Comes with HTC family Ref slip		Never tested (LNev)	New positive (N+)	Yes	2021-01-01		2020-12-08	21	Stage 1 or 2	Breast mother	13 (TDF /3TC / DTG)		Yes	2020-12-08		No											2020-12-08	0	Alive on ART	Yes	2021-01-19	1	Alive on ART
Chilomoni Health Centre	6	Chipo Mpando	2022-03-03	91913	6-6-3-3-91913		2021-10-31	2020-09-28	Female non- pregnant	23	Routine HTC within Health		Last negative (L-)	New positive (N+)	Yes	6-11209		2020-09-28	23	Stage 1 or 2	Asymptomatic mild/ moderate	13 (TDF /3TC / DTG)		Yes	2020-09-28		No											2020-09-28	0	Alive on ART	Yes	2020-10-19	0	Alive on ART
Limbe Health Centre	1	Patience Kalea	2022-02-02	58537	1-1-2-2-58537		2021-11-05	2020-10-27	Female pregnant	20	Routine HTC within Health		Last negative (L-)	New positive (N+)	Yes	1-20825		2020-10-27	20	Stage 1 or 2	Pregnant woman	13 (TDF /3TC / DTG)		Yes	2020-10-27		No											2020-10-27	0	Alive on ART	Yes	2020-12-17	1	Alive on ART
Limbe Health Centre	1	Jericho Ngwenya	2022-04-04	62662	1-1-4-4-62662		2021-11-03	2021-02-25	Female non- pregnant	22	Comes with HTC family Ref slip		Last negative (L-)	New positive (N+)	Yes	1-21335		2021-02-25	22	Stage 1 or 2	Asymptomatic mild/ moderate	13 (TDF /3TC / DTG)		Yes	2021-02-25		No											2021-02-25	0	Alive on ART	Yes	2021-03-25	1	Alive on ART
Zingwangwa Health Centre	5	Patience Kalea	2022-02-02	55081	5-5-2-2-55081		2021-10-28	2020-09-08	Female non- pregnant	24	Comes with HTC family Ref slip		Last negative (L-)	New positive (N+)	Yes	9203-05-01		2020-09-08	24	Stage 1 or 2	Asymptomatic mild/ moderate	13 (TDF /3TC / DTG)		Yes	2020-09-08		No											2020-09-08	0	Alive on ART	Yes	2020-12-01	2	Alive on ART
Ndirande Health Centre	3	Patience Kalea	2022-02-02	26486	3-3-2-2-26486		2021-11-03	2021-02-15	Female pregnant	23	Routine HTC within Health		Last negative (L-)	New positive (N+)	Yes	3-15957		2021-02-15	23	Stage 1 or 2	Pregnant woman	13 (TDF /3TC / DTG)		Yes	2021-02-15		No											2021-02-15	0	Alive on ART	Yes	2021-05-11	2	Alive on ART
Limbe Health Centre	1	Patience Kalea	2022-02-02	20326	1-1-2-2-20326		2021-11-05	2020-11-16	Male	20	Comes with HTC family Ref slip		Last negative (L-)	New positive (N+)	Yes	1-20913		2020-11-16	20	Stage 1 or 2	Asymptomatic mild/ moderate	13 (TDF /3TC / DTG)		Yes	2020-11-16		No											2020-11-16	0	Alive on ART	Yes	2020-12-07	0	Alive on ART
Zingwangwa Health Centre	5	Chipo Mpando	2022-03-03	28451	5-5-3-3-28451		2021-12-17	2021-02-25	Female non- pregnant	24		.			Yes	9660-05-01		2021-02-25	24	Stage 1 or 2	Asymptomatic mild/ moderate	13 (TDF /3TC / DTG)	.	Yes	2021-02-25		No											2021-02-25	0	Alive on ART	Yes	2021-03-23	0	Alive on ART
Bangwe Health Centre	2	Chipo Mpando	2022-03-03	86748	2-2-3-3-86748		2021-11-03	2020-11-16	Female pregnant	20	Routine HTC within Health		Never tested (LNev)	New positive (N+)	Yes	2-15676		2020-11-16	20	Stage 1 or 2	Pregnant woman	13 (TDF /3TC / DTG)		Yes	2020-11-16		No											2020-11-16	0	Alive on ART	Yes	2021-03-22	4	Alive on ART
Limbe Health Centre	1	Jericho Ngwenya	2022-04-04	40882	1-1-4-4-40882		2021-11-05	2020-08-03	Female pregnant	22	Routine HTC within Health		Last negative (L-)	New positive (N+)	Yes	1-20460		2020-08-03	22	Stage 1 or 2	Pregnant woman	13 (TDF /3TC / DTG)		Yes	2020-08-03		No											2020-08-03	0	Alive on ART	Yes	2020-11-27	3	Alive on ART
Makhetha Clinic	7	Jericho Ngwenya	2022-04-04	70157	7-7-4-4-70157		2021-10-29	2021-01-04	Female non- pregnant	21	Comes with HTC family Ref slip		Last negative (L-)	New positive (N+)	Yes	4375-07-01		2021-01-04	21	Stage 1 or 2	Asymptomatic mild/ moderate	13 (TDF /3TC / DTG)		Yes	2021-01-04		No											2021-01-04	0	Alive on ART	Yes	2021-02-04	1	Alive on ART
Limbe Health Centre	1	Thandi Mleme	2022-01-01	36387	1-1-1-1-36387		2021-11-06	2020-12-17	Female non- pregnant	11	Routine HTC within Health		Last negative (L-)	New positive (N+)	Yes	1-21067		2020-12-17	11	Stage 1 or 2	Asymptomatic mild/ moderate	15 (ABC / 3TC + DTG)		Yes	2020-12-17		No											2020-12-17	0	Alive on ART	Yes	2021-02-01	1	Alive on ART
Zingwangwa Health Centre	5	Patience Kalea	2022-02-02	89729	5-5-2-2-89729		2021-10-28	2020-09-04	Female pregnant	21	Routine HTC within Health		Last negative (L-)	New positive (N+)	Yes	9194-05-01		2020-09-04	21	Stage 1 or 2	Asymptomatic mild/ moderate	13 (TDF /3TC / DTG)		Yes	2020-09-04		No											2020-09-04	0	Alive on ART	Yes	2020-11-02	1	Alive on ART
Ndirande Health Centre	3	Chipo Mpando	2022-03-03	80037	3-3-3-3-80037		2021-12-12	2020-12-11	Male	20		.			Yes	3-15894		2020-12-11	20	Stage 1 or 2	Asymptomatic mild/ moderate	13 (TDF /3TC / DTG)	.	Yes	2020-12-11		No											2020-12-11	0	Alive on ART	Yes	2021-01-14	1	Alive on ART
Zingwangwa Health Centre	5	Patience Kalea	2022-02-02	24386	5-5-2-2-24386		2021-10-28	2020-09-03	Male	18	Routine HTC within Health		Never tested (LNev)	New positive (N+)	Yes	9191-05-01		2020-09-03	18	Stage 1 or 2	Asymptomatic mild/ moderate	13 (TDF /3TC / DTG)		Yes	2020-09-03		No											2020-09-03	0	Alive on ART	Yes	2020-12-17	3	Alive on ART
Makhetha Clinic	7	Jericho Ngwenya	2022-04-04	83423	7-7-4-4-83423		2021-10-30	2020-11-24	Female non- pregnant	21	Comes with HTC family Ref slip		Last negative (L-)	New positive (N+)	Yes	4363-07-01		2020-12-17	21	Stage 1 or 2	Asymptomatic mild/ moderate	13 (TDF /3TC / DTG)		Yes	2020-12-17		No											2020-12-17	0	Alive on ART	Yes	2021-01-21	1	Alive on ART
Bangwe Health Centre	2	Thandi Mleme	2022-01-01	64977	2-2-1-1-64977		2021-10-28	2020-09-09	Female non- pregnant	21	Routine HTC within Health		Last negative (L-)	New positive (N+)	Yes	2-15475		2020-09-09	21	Stage 1 or 2	Asymptomatic mild/ moderate	13 (TDF /3TC / DTG)		Yes	2020-09-09		No											2020-09-09	0	Alive on ART	Yes	2020-12-03	2	Alive on ART
Limbe Health Centre	1	Jericho Ngwenya	2022-04-04	44570	1-1-4-4-44570		2021-11-03	2021-02-17	Male	19	Comes with HTC family Ref slip		Never tested (LNev)	New positive (N+)	Yes	1-21312		2021-02-17	19	Stage 1 or 2	Asymptomatic mild/ moderate	13 (TDF /3TC / DTG)		Yes	2021-02-17		No											2021-02-17	0	Alive on ART	Yes	2021-05-08	2	Alive on ART
Bangwe Health Centre	2	Thandi Mleme	2022-01-01	26259	2-2-1-1-26259		2021-10-28	2021-02-22	Female pregnant	24	Routine HTC within Health		Last negative (L-)	New positive (N+)	Yes	2-15991		2021-02-22	24	Stage 1 or 2	Asymptomatic mild/ moderate	13 (TDF /3TC / DTG)		Yes	2021-02-22		No											2021-02-22	0	Alive on ART	Yes	2021-03-25	1	Alive on ART
Bangwe Health Centre	2	Jericho Ngwenya	2022-04-04	83537	2-2-4-4-83537		2021-10-27	2020-09-07	Female pregnant	21	Routine HTC within Health		Last negative (L-)	New positive (N+)	Yes	2-15468		2020-09-07	21	Stage 1 or 2	Pregnant woman	13 (TDF /3TC / DTG)		Yes	2020-09-07		No											2020-09-07	0	Alive on ART	Yes	2020-10-23	1	Alive on ART
Makhetha Clinic	7	Chipo Mpando	2022-03-03	66301	7-7-3-3-66301		2021-12-15	2020-11-24	Female non- pregnant	23		.			Yes	2023-07-01		2020-11-24	23	Stage 1 or 2	Asymptomatic mild/ moderate	13 (TDF /3TC / DTG)	.	Yes	2020-11-24		No											2020-11-24	0	Alive on ART	Yes	2021-02-18	2	Alive on ART
South Lunzu Health Centre	4	Jericho Ngwenya	2022-04-04	10438	4-4-4-4-10438		2021-10-31	2021-01-06	Female pregnant	19	Routine HTC within Health		Last negative (L-)	New positive (N+)	Yes	7959-04-01		2021-01-06	19	Stage 1 or 2	Pregnant woman	13 (TDF /3TC / DTG)		Yes	2021-01-06		No											2021-01-06	0	Alive on ART	Yes	2021-02-10	1	Alive on ART
Limbe Health Centre	1	Chipo Mpando	2022-03-03	77767	1-1-3-3-77767		2021-12-17	2020-08-04	Female pregnant	20		.			Yes	1-20474		2020-08-04	20	Stage 1 or 2	Pregnant woman	13 (TDF /3TC / DTG)	.	Yes	2020-08-04		No											2020-08-04	0	Alive on ART	Yes	2020-10-30	2	Alive on ART
Bangwe Health Centre	2	Thandi Mleme	2022-01-01	22728	2-2-1-1-22728		2021-10-28	2020-09-19	Male	10	Routine HTC within Health		Never tested (LNev)	New positive (N+)	Yes	2-15507		2020-09-19	10	Stage 4	Severe	15 (ABC / 3TC + DTG)		Yes	2020-09-19		No											2020-09-19	0	Alive on ART	Yes	2020-10-19	1	Alive on ART
Bangwe Health Centre	2	Chipo Mpando	2022-03-03	68753	2-2-3-3-68753		2021-12-12	2020-09-21	Male	23		.			Yes	2-15880		2020-09-21	23	Stage 1 or 2	Asymptomatic mild/ moderate	13 (TDF /3TC / DTG)	.	Yes	2020-09-21		No											2020-09-21	0	Alive on ART	Yes	2021-01-19	3	Alive on ART
Makhetha Clinic	7	Chipo Mpando	2022-03-03	77615	7-7-3-3-77615		2021-12-15	2020-11-04	Female non- pregnant	24		.			Yes	4293-07-01		2020-11-04	24	Stage 1 or 2	Asymptomatic mild/ moderate	13 (TDF /3TC / DTG)	.	Yes	2020-11-04		No											2020-11-04	0	Alive on ART	Yes	2021-03-04	4	Alive on ART
Chilomoni Health Centre	6	Chipo Mpando	2022-03-03	35685	6-6-3-3-35685		2021-12-15	2020-09-10	Female pregnant	18		.			Yes	2018-06-01		2020-09-10		Stage 1 or 2	Pregnant woman	13 (TDF /3TC / DTG)	.	Yes	2020-09-10		No											2020-09-10	0	Alive on ART	Yes	2020-10-06	0	Alive on ART
Makhetha Clinic	7	Jericho Ngwenya	2022-04-04	48994	7-7-4-4-48994		2021-10-29	2020-10-14	Female non- pregnant	20	Comes with HTC family Ref slip		Never tested (LNev)	New positive (N+)	Yes	4268-07-01		2020-10-14	20	Stage 1 or 2	Breast mother	13 (TDF /3TC / DTG)		Yes	2020-10-14		No											2020-10-14	0	Alive on ART	Yes	2021-01-07	2	Alive on ART
Bangwe Health Centre	2	Chipo Mpando	2022-03-03	24827	2-2-3-3-24827		2021-10-28	2021-03-29	Female pregnant	21	Routine HTC within Health		Last negative (L-)	New positive (N+)	Yes	2-16068		2021-03-29	21	Stage 1 or 2	Pregnant woman	13 (TDF /3TC / DTG)		Yes	2021-03-29		No											2021-03-29	0	Alive on ART	Yes	2021-04-20	0	Alive on ART
South Lunzu Health Centre	4	Jericho Ngwenya	2022-04-04	71020	4-4-4-4-71020		2021-10-30	2020-07-17	Female pregnant	23	Routine HTC within Health		Last negative (L-)	New positive (N+)	Yes	7660-04-01		2020-07-17	23	Stage 1 or 2	Pregnant woman	13 (TDF /3TC / DTG)		Yes	2020-07-17		No											2020-07-17	0	Alive on ART	Yes	2020-09-30	2	Alive on ART
Limbe Health Centre	1	Chipo Mpando	2022-03-03	70119	1-1-3-3-70119		2021-11-03	2020-12-19	Male	21	Comes with HTC family Ref slip		Never tested (LNev)	New positive (N+)	Yes	1-21077		2020-12-19	21	Stage 1 or 2	Asymptomatic mild/ moderate	13 (TDF /3TC / DTG)		Yes	2020-12-19		No											2020-12-19	0	Alive on ART	Yes	2021-03-15	2	Alive on ART
Ndirande Health Centre	3	Thandi Mleme	2022-01-01	85378	3-3-1-1-85378		2021-11-03	2020-07-28	Female non- pregnant	17	Routine HTC within Health		Never tested (LNev)	New positive (N+)	Yes	3-15541		2020-07-28	17	Stage 1 or 2	Asymptomatic mild/ moderate	13 (TDF /3TC / DTG)		Yes	2020-07-28		No											2020-07-28	0	Alive on ART	Yes	2020-10-26	2	Alive on ART
Ndirande Health Centre	3	Chipo Mpando	2022-03-03	89770	3-3-3-3-89770		2021-12-12	2020-09-28	Female pregnant	24		.			Yes	3-15668		2020-09-28	24	Stage 1 or 2	Pregnant woman	13 (TDF /3TC / DTG)	.	Yes	2020-09-28		No											2020-09-28	0	Alive on ART	Yes	2020-11-30	2	Alive on ART
Limbe Health Centre	1	Chipo Mpando	2022-03-03	80736	1-1-3-3-80736		2021-11-03	2021-01-08	Male	23	Routine HTC within Health		Last negative (L-)	New positive (N+)	Yes	1-21156		2021-01-08	23	Stage 1 or 2	Asymptomatic mild/ moderate	13 (TDF /3TC / DTG)		Yes	2021-01-08		No											2021-01-08	0	Alive on ART	Yes	2021-05-19	4	Alive on ART
Bangwe Health Centre	2	Patience Kalea	2022-02-02	36198	2-2-2-2-36198		2021-10-27	2020-09-09	Female pregnant	22	Routine HTC within Health		Last negative (L-)	New positive (N+)	Yes	2-15474		2020-09-09	22	Stage 1 or 2	Pregnant woman	13 (TDF /3TC / DTG)		Yes	2020-09-09		No											2020-09-09	0	Alive on ART	Yes	2020-11-05	1	Alive on ART
Chilomoni Health Centre	6	Chipo Mpando	2022-03-03	17304	6-6-3-3-17304		2021-10-31	2020-08-20	Male	15	Comes with HTC family Ref slip		Never tested (LNev)	New positive (N+)	Yes	6-11137		2020-08-20	15	Stage 1 or 2	Asymptomatic mild/ moderate	13 (TDF /3TC / DTG)		Yes	2020-08-20		No											2020-08-20	0	Alive on ART	Yes	2020-09-15	0	Alive on ART
Bangwe Health Centre	2	Chipo Mpando	2022-03-03	32527	2-2-3-3-32527		2021-11-03	2020-08-15	Male	23	Routine HTC within Health		Last negative (L-)	New positive (N+)	Yes	2-15418		2020-08-15	23	Stage 1 or 2	Asymptomatic mild/ moderate	13 (TDF /3TC / DTG)		Yes	2020-08-15		No											2020-08-15	0	Alive on ART	Yes	2020-09-09	0	Alive on ART
Limbe Health Centre	1	Thandi Mleme	2022-01-01	82504	1-1-1-1-82504		2021-11-06	2020-12-04	Female pregnant	24	Routine HTC within Health		Last negative (L-)	New positive (N+)	Yes	1-21005		2020-12-04	24	Stage 1 or 2	Pregnant woman	13 (TDF /3TC / DTG)		Yes	2020-12-04		No											2020-12-04	0	Alive on ART	Yes	2020-12-21	0	Alive on ART
Zingwangwa Health Centre	5072	Jericho Ngwenya	JN	84125	5072-5-JN-84125		2021-11-18	2020-08-21	Female pregnant	23	Routine HTC within Health		Last negative (L-)	New positive (N+)	Yes	5072-9169		2020-08-21	23	Stage 1 or 2	Pregnant woman	13 (TDF /3TC / DTG)		Yes	2020-08-21		No											2020-08-21	0	Alive on ART	Yes	2020-12-14	3	Alive on ART
Limbe Health Centre	1	Patience Kalea	2022-02-02	69420	1-1-2-2-69420		2021-11-04	2020-12-11	Male	12	Comes with HTC family Ref slip		Never tested (LNev)	New positive (N+)	Yes	1-21040		2020-12-11	12	Stage 1 or 2	Asymptomatic mild/ moderate	13 (TDF /3TC / DTG)		Yes	2020-12-11		No											2020-12-11	0	Alive on ART	Yes	2021-03-08	2	Alive on ART
South Lunzu Health Centre	4	Jericho Ngwenya	2022-04-04	39578	4-4-4-4-39578		2021-10-30	2020-09-28	Female pregnant	18	Routine HTC within Health		Last negative (L-)	New positive (N+)	Yes	7795-04-01		2020-09-28	18	Stage 1 or 2	Pregnant woman	13 (TDF /3TC / DTG)		Yes	2020-09-28		No											2020-09-28	0	Alive on ART	Yes	2020-12-01	2	Alive on ART
Limbe Health Centre	1	Patience Kalea	2022-02-02	23864	1-1-2-2-23864		2021-11-05	2020-11-19	Female non- pregnant	20	Comes with HTC family Ref slip		Never tested (LNev)	New positive (N+)	Yes	1-20929		2020-11-19	20	Stage 1 or 2	Asymptomatic mild/ moderate	13 (TDF /3TC / DTG)		Yes	2020-11-19		No											2020-11-19	0	Alive on ART	Yes	2021-03-18	3	Alive on ART
Makhetha Clinic	7	Patience Kalea	2022-02-02	55732	7-7-2-2-55732		2021-10-29	2021-01-09	Female non- pregnant	16	Routine HTC within Health		Never tested (LNev)	New positive (N+)	Yes	4383-07-01		2021-01-09	16	Stage 1 or 2	Asymptomatic mild/ moderate	13 (TDF /3TC / DTG)		Yes	2021-01-09		No											2021-01-09	0	Alive on ART	Yes	2021-02-13	1	Alive on ART
Ndirande Health Centre	3	Jericho Ngwenya	2022-04-04	10069	3-3-4-4-10069		2021-11-02	2020-09-30	Female pregnant	24	Routine HTC within Health		Never tested (LNev)	New positive (N+)	Yes	3-15911		2020-09-30	24	Stage 1 or 2	Pregnant woman	13 (TDF /3TC / DTG)		Yes	2020-09-30		No											2020-09-30	0	Alive on ART	Yes	2021-01-20	3	Alive on ART
South Lunzu Health Centre	4	Jericho Ngwenya	2022-04-04	50799	4-4-4-4-50799		2021-10-31	2020-11-16	Female pregnant	22	Routine HTC within Health		Last negative (L-)	New positive (N+)	Yes	7861-04-01		2020-11-16	22	Stage 1 or 2	Pregnant woman	13 (TDF /3TC / DTG)		Yes	2020-11-16		No											2020-11-16	0	Alive on ART	Yes	2021-02-10	2	Alive on ART
South Lunzu Health Centre	4	Thandi Mleme	2022-01-01	70240	4-4-1-1-70240		2021-10-31	2020-12-14	Female non- pregnant	20	Routine HTC within Health		Last negative (L-)	New positive (N+)	Yes	7917-04-01		2020-12-14	20	Stage 1 or 2	Asymptomatic mild/ moderate	13 (TDF /3TC / DTG)		Yes	2020-12-14		No											2020-12-14	0	Alive on ART	Yes	2021-03-05	2	Alive on ART
Limbe Health Centre	1	Patience Kalea	2022-02-02	67232	1-1-2-2-67232		2021-11-05	2020-11-24	Female pregnant	20	Routine HTC within Health		Last negative (L-)	New positive (N+)	Yes	1-20954		2020-11-24	20	Stage 1 or 2	Pregnant woman	13 (TDF /3TC / DTG)		Yes	2020-11-24		No											2020-11-24	0	Alive on ART	Yes	2021-02-12	2	Alive on ART
Limbe Health Centre	1	Patience Kalea	2022-02-02	10896	1-1-2-2-10896		2021-11-04	2020-12-07	Female pregnant	23	Routine HTC within Health		Last positive (L+)	Conf. positive (C+)	Yes	1-21010		2020-12-07	23	Stage 1 or 2	Pregnant woman	13 (TDF /3TC / DTG)		Yes	2020-12-07		No											2020-12-07	0	Alive on ART	Yes	2021-02-25	2	Alive on ART
Limbe Health Centre	1	Patience Kalea	2022-02-02	64138	1-1-2-2-64138		2021-11-06	2020-09-11	Female pregnant	19	Routine HTC within Health		Last negative (L-)	New positive (N+)	Yes	1-20632		2020-09-11	19	Stage 1 or 2	Pregnant woman	13 (TDF /3TC / DTG)		Yes	2020-09-11		No											2020-09-11	0	Alive on ART	Yes	2020-12-04	2	Alive on ART
Ndirande Health Centre	3	Thandi Mleme	2022-01-01	69342	3-3-1-1-69342		2021-11-03	2020-10-08	Female non- pregnant	19	Other	Vct	Last negative (L-)	New positive (N+)	Yes	3-15699		2020-10-08	19	Stage 1 or 2	Asymptomatic mild/ moderate	13 (TDF /3TC / DTG)		Yes	2020-10-08		No											2020-10-08	0	Alive on ART	Yes	2020-11-04	0	Alive on ART
South Lunzu Health Centre	4	Chipo Mpando	2022-03-03	80841	4-4-3-3-80841		2021-10-30	2021-02-13	Female non- pregnant	19	Routine HTC within Health		Last negative (L-)	New positive (N+)	Yes	8032-04-01		2021-02-13	19	Stage 1 or 2	Breast mother	13 (TDF /3TC / DTG)		Yes	2021-02-13		No											2021-02-13	0	Alive on ART	Yes	2021-03-12	0	Alive on ART
Makhetha Clinic	7	Patience Kalea	2022-02-02	21342	7-7-2-2-21342		2021-10-29	2021-03-08	Male	17	Other	Vct	Never tested (LNev)	New positive (N+)	Yes	4449-07-01		2021-03-08	17	Stage 1 or 2	Asymptomatic mild/ moderate	13 (TDF /3TC / DTG)		Yes	2021-03-08		No											2021-03-08	0	Alive on ART	Yes	2021-06-03	2	Alive on ART
South Lunzu Health Centre	4	Patience Kalea	2022-02-02	85599	4-4-2-2-85599		2021-11-01	2020-10-09	Female non- pregnant	18	Comes with HTC family Ref slip		Last negative (L-)	New positive (N+)	Yes	7823-04-01		2020-10-09	18	Stage 1 or 2	Asymptomatic mild/ moderate	13 (TDF /3TC / DTG)		Yes	2020-10-09		No											2020-10-09	0	Alive on ART	Yes	2021-03-09	5	Alive on ART
Limbe Health Centre	1	Jericho Ngwenya	2022-04-04	28923	1-1-4-4-28923		2021-11-05	2020-08-19	Male	16	Routine HTC within Health		Never tested (LNev)	New positive (N+)	Yes	1-20525		2020-08-19	16	Stage 1 or 2	Asymptomatic mild/ moderate	13 (TDF /3TC / DTG)		Yes	2020-08-19		No											2020-08-19	0	Alive on ART	Yes	2020-11-11	2	Alive on ART
Limbe Health Centre	1	Chipo Mpando	2022-03-03	36034	1-1-3-3-36034		2021-11-03	2020-12-28	Female non- pregnant	22	Comes with HTC family Ref slip		Last negative (L-)	New positive (N+)	Yes	1-21109		2020-12-28	22	Stage 1 or 2	Asymptomatic mild/ moderate	13 (TDF /3TC / DTG)		Yes	2020-12-28		No											2020-12-28	0	Alive on ART	Yes	2021-01-19	0	Alive on ART
Chilomoni Health Centre	6	Patience Kalea	2022-02-02	64011	6-6-2-2-64011		2021-11-01	2021-01-07	Male	23	Routine HTC within Health		Last negative (L-)	New positive (N+)	Yes	6-11388		2021-01-07	23	Stage 1 or 2	Asymptomatic mild/ moderate	13 (TDF /3TC / DTG)		Yes	2021-01-07		No											2021-01-07	0	Alive on ART	Yes	2021-03-11	2	Alive on ART
South Lunzu Health Centre	4	Patience Kalea	2022-02-02	10742	4-4-2-2-10742		2021-10-31	2020-09-29	Female non- pregnant	15	Routine HTC within Health		Last negative (L-)	New positive (N+)	Yes	7803-04-01		2020-10-01	15	Stage 1 or 2	Asymptomatic mild/ moderate	13 (TDF /3TC / DTG)		Yes	2020-10-01		No											2020-10-01	0	Alive on ART	Yes	2020-11-10	1	Alive on ART
Limbe Health Centre	1	Patience Kalea	2022-02-02	16225	1-1-2-2-16225		2021-11-04	2020-12-08	Female non- pregnant	24	Comes with HTC family Ref slip		Last negative (L-)	New positive (N+)	Yes	1-21017		2020-12-08	24	Stage 1 or 2	Asymptomatic mild/ moderate	13 (TDF /3TC / DTG)		Yes	2020-12-08		No											2020-12-08	0	Alive on ART	Yes	2021-03-05	2	Alive on ART
Bangwe Health Centre	2	Chipo Mpando	2022-03-03	46888	2-2-3-3-46888		2021-11-03	2020-10-14	Female non- pregnant	15	Routine HTC within Health		Last negative (L-)	New positive (N+)	Yes	2-15585		2020-10-14	15	Stage 1 or 2	Asymptomatic mild/ moderate	13 (TDF /3TC / DTG)		Yes	2020-10-15		No											2020-10-14	0	Alive on ART	Yes	2021-01-11	2	Alive on ART
Makhetha Clinic	7	Patience Kalea	2022-02-02	99514	7-7-2-2-99514		2021-10-29	2021-03-05	Female non- pregnant	21	Comes with HTC family Ref slip		Never tested (LNev)	New positive (N+)	Yes	4445-07-01		2021-03-05	21	Stage 1 or 2	Asymptomatic mild/ moderate	13 (TDF /3TC / DTG)		Yes	2021-03-05		No											2021-03-05	0	Alive on ART	Yes	2021-07-07	4	Alive on ART
Makhetha Clinic	7	Patience Kalea	2022-02-02	72918	7-7-2-2-72918		2021-10-29	2021-01-14	Female non- pregnant	24	Comes with HTC family Ref slip		Never tested (LNev)	New positive (N+)	Yes	4390-07-01		2021-01-14	24	Stage 1 or 2	Asymptomatic mild/ moderate	13 (TDF /3TC / DTG)		Yes	2021-01-14		No											2021-01-14	0	Alive on ART	Yes	2021-04-22	3	Alive on ART
Limbe Health Centre	1	Chipo Mpando	2022-03-03	82790	1-1-3-3-82790		2021-11-03	2021-01-04	Female non- pregnant	24	Comes with HTC family Ref slip		Last negative (L-)	New positive (N+)	Yes	1-21127		2021-01-04	24	Stage 1 or 2	Asymptomatic mild/ moderate	13 (TDF /3TC / DTG)		Yes	2021-01-04		No											2021-01-04	0	Alive on ART	Yes	2021-04-06	3	Alive on ART
Ndirande Health Centre	3	Chipo Mpando	2022-03-03	93802	3-3-3-3-93802		2021-11-02	2020-12-10	Female non- pregnant	19	Routine HTC within Health		Last negative (L-)	New positive (N+)	Yes	3-15831		2020-12-10	19	Stage 1 or 2	Asymptomatic mild/ moderate	13 (TDF /3TC / DTG)		Yes	2020-12-10		No											2020-12-10	0	Alive on ART	Yes	2021-03-08	2	Alive on ART
South Lunzu Health Centre	4	Chipo Mpando	2022-03-03	57023	4-4-3-3-57023		2021-10-30	2021-02-01	Female pregnant	22	Routine HTC within Health		Never tested (LNev)	New positive (N+)	Yes	8012-04-01		2021-02-01	22	Stage 1 or 2	Pregnant woman	13 (TDF /3TC / DTG)		Yes	2021-02-01		No											2021-02-01	0	Alive on ART	Yes	2021-04-20	2	Alive on ART
Zingwangwa Health Centre		Chipo Mpando		19521	19516		2021-12-17	2020-12-14	Female non- pregnant	18		.			Yes	-9430		2020-12-14	18	Stage 1 or 2	Asymptomatic mild/ moderate	13 (TDF /3TC / DTG)	.	Yes	2020-12-14		No											2020-12-14	0	Alive on ART	Yes	2021-01-18	1	Alive on ART
Makhetha Clinic	7	Jericho Ngwenya	2022-04-04	67966	7-7-4-4-67966		2021-10-29	2020-11-11	Female non- pregnant	24	Routine HTC within Health		Never tested (LNev)	New positive (N+)	Yes	4300-07-01		2020-11-11	24	Stage 1 or 2	Asymptomatic mild/ moderate	13 (TDF /3TC / DTG)		Yes	2020-11-11		No											2020-11-11	0	Alive on ART	Yes	2021-02-04	2	Alive on ART
Chilomoni Health Centre	6	Chipo Mpando	2022-03-03	25935	6-6-3-3-25935		2021-10-31	2020-08-28	Male	10	Comes with HTC family Ref slip		Never tested (LNev)	New positive (N+)	Yes	6-11149		2020-08-28	10	Stage 1 or 2	Asymptomatic mild/ moderate	15 (ABC / 3TC + DTG)		Yes	2020-08-28		No											2020-08-28	0	Alive on ART	Yes	2020-10-02	1	Alive on ART
Bangwe Health Centre	2	Patience Kalea	2022-02-02	33602	2-2-2-2-33602		2021-10-28	2020-07-22	Female pregnant	20	Routine HTC within Health		Last negative (L-)	New positive (N+)	Yes	2-15334		2020-07-22	20	Stage 1 or 2	Pregnant woman	13 (TDF /3TC / DTG)		Yes	2020-07-22		No											2020-07-22	0	Alive on ART	Yes	2020-10-12	2	Alive on ART
Makhetha Clinic	7	Patience Kalea	2022-02-02	74814	7-7-2-2-74814		2021-10-30	2020-09-04	Female non- pregnant	16	Comes with HTC family Ref slip		Never tested (LNev)	New positive (N+)	Yes	4201-07-01		2020-09-04	16	Stage 1 or 2	Asymptomatic mild/ moderate	13 (TDF /3TC / DTG)		Yes	2020-09-04		No											2020-09-04	0	Alive on ART	Yes	2020-11-26	2	Alive on ART
Makhetha Clinic	7	Patience Kalea	2022-02-02	10432	7-7-2-2-10432		2021-10-29	2021-02-01	Female non- pregnant	19	Other	Vct	Last negative (L-)	New positive (N+)	Yes	4412-07-01		2021-02-01	19	Stage 1 or 2	Breast mother	13 (TDF /3TC / DTG)		Yes	2021-02-01		No											2021-02-01	0	Alive on ART	Yes	2021-03-15	1	Alive on ART
Ndirande Health Centre	3	Chipo Mpando	2022-03-03	75213	3-3-3-3-75213		2021-11-02	2021-02-01	Female pregnant	24	Routine HTC within Health		Last positive (L+)	Conf. positive (C+)	Yes	3-15930		2021-02-01	24	Stage 1 or 2	Pregnant woman	13 (TDF /3TC / DTG)		Yes	2021-02-01		No											2021-02-01	0	Alive on ART	Yes	2021-04-28	2	Alive on ART
Limbe Health Centre	1	Jericho Ngwenya	2022-04-04	12331	1-1-4-4-12331		2021-11-05	2020-08-20	Male	20	Other	Vct	Last negative (L-)	New positive (N+)	Yes	1-20540		2020-08-20	20	Stage 1 or 2	Asymptomatic mild/ moderate	13 (TDF /3TC / DTG)		Yes	2020-08-20		No											2020-08-20	0	Alive on ART	Yes	2020-11-12	2	Alive on ART
Bangwe Health Centre	2	Patience Kalea	2022-02-02	64986	2-2-2-2-64986		2021-10-27	2020-12-22	Male	21	Routine HTC within Health		Last negative (L-)	New positive (N+)	Yes	2-15803		2020-12-22	21	Stage 1 or 2	Asymptomatic mild/ moderate	13 (TDF /3TC / DTG)		Yes	2020-12-22		No											2020-12-22	0	Alive on ART	Yes	2021-01-18	0	Alive on ART
South Lunzu Health Centre	4	Jericho Ngwenya	2022-04-04	87885	4-4-4-4-87885		2021-10-31	2021-01-25	Female pregnant	16	Routine HTC within Health		Never tested (LNev)	New positive (N+)	Yes	7995-04-01		2021-01-25	16	Stage 1 or 2	Pregnant woman	13 (TDF /3TC / DTG)		Yes	2021-01-25		No											2021-01-25	0	Alive on ART	Yes	2021-04-20	2	Alive on ART
Limbe Health Centre	1	Thandi Mleme	2022-01-01	81138	1-1-1-1-81138		2021-11-03	2020-11-24	Female pregnant	21	Routine HTC within Health		Last negative (L-)	New positive (N+)	Yes	1-20952		2020-11-24	21	Stage 1 or 2	Pregnant woman	13 (TDF /3TC / DTG)		Yes	2020-11-24		No											2020-11-24	0	Alive on ART	Yes	2021-03-04	3	Alive on ART
Makhetha Clinic	7	Chipo Mpando	2022-03-03	94401	7-7-3-3-94401		2021-12-15	2020-12-15	Female non- pregnant	23		.			Yes	4361-07-01		2020-12-15	23	Stage 1 or 2	Asymptomatic mild/ moderate	13 (TDF /3TC / DTG)	.	Yes	2020-12-15		No											2020-12-15	0	Alive on ART	Yes	2021-03-11	2	Alive on ART
Makhetha Clinic	7	Patience Kalea	2022-02-02	87368	7-7-2-2-87368		2021-10-29	2021-02-10	Female non- pregnant	24	Routine HTC within Health		Last negative (L-)	New positive (N+)	Yes	4425-07-01		2021-02-10	24	Stage 1 or 2	Breast mother	13 (TDF /3TC / DTG)		Yes	2021-02-10		No											2021-02-10	0	Alive on ART	Yes	2021-03-04	0	Alive on ART
Limbe Health Centre	1	Chipo Mpando	2022-03-03	46079	1-1-3-3-46079		2021-11-05	2021-01-28	Male	21	Routine HTC within Health		Last positive (L+)	Conf. positive (C+)	Yes	1-21236		2021-01-28	21	Stage 1 or 2	Asymptomatic mild/ moderate	13 (TDF /3TC / DTG)		Yes	2021-01-28		No											2021-01-28	0	Alive on ART	Yes	2021-02-26	0	Alive on ART
South Lunzu Health Centre	4	Jericho Ngwenya	2022-04-04	24024	4-4-4-4-24024		2021-10-30	2020-10-12	Female pregnant	22	Routine HTC within Health		Last negative (L-)	New positive (N+)	Yes	7827-04-01		2020-10-12	22	Stage 1 or 2	Pregnant woman	13 (TDF /3TC / DTG)		Yes	2020-10-12		No											2020-10-12	0	Alive on ART	Yes	2020-11-17	1	Alive on ART
Bangwe Health Centre	2	Jericho Ngwenya	2022-04-04	76740	2-2-4-4-76740		2021-10-27	2021-01-21	Female non- pregnant	21	Comes with HTC family Ref slip		Last negative (L-)	New positive (N+)	Yes	2-15886		2021-01-21	21	Stage 1 or 2	Asymptomatic mild/ moderate	13 (TDF /3TC / DTG)		Yes	2021-01-21		No											2021-01-21	0	Alive on ART	Yes	2021-02-19	0	Defaulted					Home visit
Limbe Health Centre	1	Patience Kalea	2022-02-02	29982	1-1-2-2-29982		2021-11-04	2020-10-21	Male	22	Routine HTC within Health		Last positive (L+)	Conf. positive (C+)	Yes	1-20809		2020-10-21	22	Stage 1 or 2	Asymptomatic mild/ moderate	13 (TDF /3TC / DTG)		Yes	2020-10-21		No											2020-10-21	0	Alive on ART	Yes	2021-01-18	2	Alive on ART
South Lunzu Health Centre	4	Patience Kalea	2022-02-02	17536	4-4-2-2-17536		2021-10-30	2020-08-27	Female non- pregnant	21	Routine HTC within Health		Last negative (L-)	New positive (N+)	Yes	7733-04-01		2020-09-02	21	Stage 1 or 2	Asymptomatic mild/ moderate	13 (TDF /3TC / DTG)		Yes	2020-09-02		No											2020-09-02	0	Alive on ART	Yes	2020-11-30	3	Alive on ART
Makhetha Clinic	7	Chipo Mpando	2022-03-03	47975	7-7-3-3-47975		2021-12-15	2021-03-23	Male	20		.			Yes	4467-07-01		2021-03-23	20	Stage 3	Advanced	13 (TDF /3TC / DTG)	.	Yes	2021-03-23		No											2021-03-23	0	Alive on ART	Yes	2021-04-10	0	Defaulted					Home visit
Limbe Health Centre	1	Chipo Mpando	2022-03-03	27337	1-1-3-3-27337		2021-11-03	2021-01-06	Female non- pregnant	21	Other	Vct	Last positive (L+)	Conf. positive (C+)	Yes	1-21140		2021-01-06	21	Stage 1 or 2	Asymptomatic mild/ moderate	13 (TDF /3TC / DTG)		Yes	2021-01-06		No											2021-01-06	0	Alive on ART	Yes	2021-03-31	2	Alive on ART
Bangwe Health Centre	2	Chipo Mpando	2022-03-03	23543	2-2-3-3-23543		2021-12-12	2020-11-20	Male	23		.			Yes	2-15689		2020-11-20	23	Stage 1 or 2	CD4 <Threshold	13 (TDF /3TC / DTG)	.	Yes	2020-11-20		No											2020-11-20	0	Alive on ART	Yes	2020-12-14	0	Defaulted					Both
South Lunzu Health Centre	4	Jericho Ngwenya	2022-04-04	12465	4-4-4-4-12465		2021-10-30	2020-09-28	Female pregnant	24	Routine HTC within Health		Last negative (L-)	New positive (N+)	Yes	7794-04-01		2020-09-28	24	Stage 1 or 2	Pregnant woman	13 (TDF /3TC / DTG)		Yes	2020-09-28		No											2020-09-28	0	Alive on ART	Yes	2020-11-17	1	Alive on ART
Bangwe Health Centre	2	Patience Kalea	2022-02-02	10699	2-2-2-2-10699		2021-10-28	2020-10-09	Male	24	Routine HTC within Health		Last negative (L-)	New positive (N+)	Yes	2-15569		2020-10-09	24	Stage 1 or 2	Asymptomatic mild/ moderate	13 (TDF /3TC / DTG)		Yes	2020-10-09		No											2020-10-09	0	Alive on ART	Yes	2021-01-06	2	Alive on ART
Limbe Health Centre	1	Thandi Mleme	2022-01-01	47154	1-1-1-1-47154		2021-11-06	2020-12-04	Female non- pregnant	20	Comes with HTC family Ref slip		Last negative (L-)	New positive (N+)	Yes	1-21003		2020-12-04	20	Stage 1 or 2	Asymptomatic mild/ moderate	13 (TDF /3TC / DTG)		Yes	2020-12-04		No											2020-12-04	0	Alive on ART	Yes	2021-02-10	2	Alive on ART
Ndirande Health Centre	3	Thandi Mleme	2022-01-01	28601	3-3-1-1-28601		2021-11-03	2020-09-11	Female non- pregnant	22	Comes with HTC family Ref slip		Last negative (L-)	New positive (N+)	Yes	3-15637		2020-09-11	22	Stage 1 or 2	Asymptomatic mild/ moderate	13 (TDF /3TC / DTG)		Yes	2020-09-11		No											2020-09-11	0	Alive on ART	Yes	2020-12-07	2	Alive on ART
South Lunzu Health Centre	4	Chipo Mpando	2022-03-03	49618	4-4-3-3-49618		2021-10-30	2021-03-19	Female non- pregnant	20	Routine HTC within Health		Last negative (L-)	New positive (N+)	Yes	8089-04-01		2021-03-19	20	Stage 1 or 2	Asymptomatic mild/ moderate	13 (TDF /3TC / DTG)		Yes	2021-03-19		No											2021-03-19	0	Alive on ART	Yes	2021-04-09	0	Alive on ART
South Lunzu Health Centre	2905	Patience Kalea	PK	63589	2905-4-PK-63589		2021-11-19	2020-08-07	Female non- pregnant	18	Routine HTC within Health		Last negative (L-)	New positive (N+)	Yes	2905-7692		2020-08-07	18	Stage 1 or 2	Asymptomatic mild/ moderate	13 (TDF /3TC / DTG)		Yes	2020-08-07		No											2020-08-07	0	Alive on ART	Yes	2021-02-09	6	Alive on ART
Zingwangwa Health Centre	5	Chipo Mpando	2022-03-03	68738	5-5-3-3-68738		2021-12-17	2020-12-10	Female non- pregnant	22		.			Yes	9443-05-01		2020-12-10	22	Stage 1 or 2	Asymptomatic mild/ moderate	13 (TDF /3TC / DTG)	.	Yes	2020-12-10		No											2020-12-10	0	Alive on ART	Yes	2021-02-16	2	Alive on ART
Zingwangwa Health Centre	5072	Patience Kalea	PK	53276	5072-5-PK-53276		2021-11-18	2020-07-22	Female pregnant	19	Comes with HTC family Ref slip		Last negative (L-)	New positive (N+)	Yes	5072-9118		2020-07-22	19	Stage 1 or 2	Pregnant woman	13 (TDF /3TC / DTG)		Yes	2020-07-22		No											2020-07-22	0	Alive on ART	Yes	2020-11-30	4	Alive on ART
Ndirande Health Centre	3	Chipo Mpando	2022-03-03	10689	3-3-3-3-10689		2021-12-12	2020-11-17	Female pregnant	20		.			Yes	3-15779		2020-11-17	20	Stage 1 or 2	Asymptomatic mild/ moderate	13 (TDF /3TC / DTG)	.	Yes	2020-11-17		No											2020-11-17	0	Alive on ART	Yes	2020-12-08	0	Alive on ART
Limbe Health Centre	1	Chipo Mpando	2022-03-03	58689	1-1-3-3-58689		2021-12-17	2020-09-14	Female pregnant	23		.			Yes	1-20636		2020-09-14	23	Stage 1 or 2	Pregnant woman	13 (TDF /3TC / DTG)	.	Yes	2020-09-14		No											2020-09-14	0	Alive on ART	Yes	2020-12-16	3	Alive on ART
South Lunzu Health Centre	4	Jericho Ngwenya	2022-04-04	56970	4-4-4-4-56970		2021-10-30	2020-09-14	Female pregnant	20	Routine HTC within Health		Last negative (L-)	New positive (N+)	Yes	7764-04-01		2020-09-14	20	Stage 1 or 2	Pregnant woman	13 (TDF /3TC / DTG)		Yes	2020-09-14		No											2020-09-14	0	Alive on ART	Yes	2021-02-10	4	Alive on ART
Limbe Health Centre	1	Thandi Mleme	2022-01-01	78933	1-1-1-1-78933		2021-11-03	2020-09-08	Female pregnant	24	Routine HTC within Health		Last negative (L-)	New positive (N+)	Yes	1-20613		2020-09-08	24	Stage 1 or 2	Pregnant woman	13 (TDF /3TC / DTG)		Yes	2020-09-08		No											2020-09-08	0	Alive on ART	Yes	2020-12-03	2	Alive on ART
Zingwangwa Health Centre	5	Chipo Mpando	2022-03-03	66020	5-5-3-3-66020		2021-11-03	2020-11-20	Female pregnant	24	Routine HTC within Health		Last negative (L-)	New positive (N+)	Yes	9373-05-01		2020-11-20	24	Stage 1 or 2	Pregnant woman	13 (TDF /3TC / DTG)		Yes	2020-11-20		No											2020-11-20	0	Alive on ART	Yes	2020-12-04	0	Alive on ART
Bangwe Health Centre	2	Jericho Ngwenya	2022-04-04	14844	2-2-4-4-14844		2021-10-27	2020-09-28	Female pregnant	20	Routine HTC within Health		Last negative (L-)	New positive (N+)	Yes	2-15536		2020-09-28	20	Stage 1 or 2	Pregnant woman	13 (TDF /3TC / DTG)		Yes	2020-09-28		No											2020-09-28	0	Alive on ART	Yes	2020-12-21	2	Alive on ART
Bangwe Health Centre	2	Thandi Mleme	2022-01-01	10713	2-2-1-1-10713		2021-10-28	2021-01-25	Female pregnant	19	Routine HTC within Health		Last negative (L-)	New positive (N+)	Yes	2-15897		2021-01-25	19	Stage 1 or 2	Pregnant woman	13 (TDF /3TC / DTG)		Yes	2021-01-25		No											2021-01-25	0	Alive on ART	Yes	2021-02-22	0	Defaulted					Home visit
Makhetha Clinic	7	Patience Kalea	2022-02-02	83961	7-7-2-2-83961		2021-10-29	2021-02-10	Female non- pregnant	21	Routine HTC within Health		Last negative (L-)	New positive (N+)	Yes	4424-07-01		2021-02-10	21	Stage 1 or 2	Asymptomatic mild/ moderate	13 (TDF /3TC / DTG)		Yes	2021-02-10		No											2021-02-10	0	Alive on ART	Yes	2021-05-06	2	Alive on ART
Limbe Health Centre	1	Patience Kalea	2022-02-02	13021	1-1-2-2-13021		2021-11-05	2020-10-16	Male	17	Comes with HTC family Ref slip		Never tested (LNev)	New positive (N+)	Yes	1-20777		2020-10-16	17	Stage 1 or 2	Asymptomatic mild/ moderate	13 (TDF /3TC / DTG)		Yes	2020-10-16		No											2020-10-16	0	Alive on ART	Yes	2021-01-13	2	Alive on ART
Ndirande Health Centre	3	Chipo Mpando	2022-03-03	93437	3-3-3-3-93437		2021-12-12	2020-10-02	Male	10		.			Yes	3-15685		2020-10-02	10	Stage 4	Severe	9 (ABC /3TC + LPV/r)	.	Yes	2020-10-02		No											2020-10-02	0	Alive on ART	Yes	2020-10-23	0	Alive on ART
Limbe Health Centre	1	Thandi Mleme	2022-01-01	82668	1-1-1-1-82668		2021-11-04	2020-09-21	Female non- pregnant	23	Other	Vct	Last negative (L-)	New positive (N+)	Yes	1-20674		2020-09-21	23	Stage 1 or 2	Asymptomatic mild/ moderate	13 (TDF /3TC / DTG)		Yes	2020-09-21		No											2020-09-21	0	Alive on ART	Yes	2020-12-17	2	Alive on ART
Ndirande Health Centre	3	Chipo Mpando	2022-03-03	50090	3-3-3-3-50090		2021-12-12	2020-09-04	Female pregnant	21		.			Yes	3-15623		2020-09-04	21	Stage 1 or 2	Pregnant woman	13 (TDF /3TC / DTG)	.	Yes	2020-09-04		No											2020-09-04	0	Alive on ART	Yes	2020-11-30	2	Alive on ART
Makhetha Clinic	7	Jericho Ngwenya	2022-04-04	14963	7-7-4-4-14963		2021-10-30	2020-09-23	Male	22	Comes with HTC family Ref slip		Never tested (LNev)	New positive (N+)	Yes	4237-07-01		2020-09-24	22	Stage 1 or 2	Asymptomatic mild/ moderate	13 (TDF /3TC / DTG)		Yes	2020-09-24		No											2020-09-24	0	Alive on ART	Yes	2020-12-17	2	Alive on ART
Zingwangwa Health Centre		Chipo Mpando		98772	98767		2021-12-17	2020-09-12	Female pregnant	20		.			Yes	-9211		2020-09-12	20	Stage 1 or 2	Pregnant woman	13 (TDF /3TC / DTG)	.	Yes	2020-09-12		No											2020-09-12	0	Alive on ART	Yes	2020-11-10	1	Alive on ART
Limbe Health Centre	1	Thandi Mleme	2022-01-01	57623	1-1-1-1-57623		2021-11-04	2020-10-13	Female pregnant	18	Routine HTC within Health		Last negative (L-)	New positive (N+)	Yes	1-20768		2020-10-13	18	Stage 1 or 2	Pregnant woman	13 (TDF /3TC / DTG)		Yes	2020-10-13		No											2020-10-13	0	Alive on ART	Yes	2020-12-04	1	Alive on ART
Limbe Health Centre	1	Chipo Mpando	2022-03-03	69358	1-1-3-3-69358		2021-11-06	2020-11-27	Female non- pregnant	22	Comes with HTC family Ref slip		Never tested (LNev)	New positive (N+)	Yes	1-20969		2020-11-27	22	Stage 1 or 2	Asymptomatic mild/ moderate	13 (TDF /3TC / DTG)		Yes	2020-11-27		No											2020-11-27	0	Alive on ART	Yes	2021-01-18	1	Alive on ART
Limbe Health Centre	1	Chipo Mpando	2022-03-03	83714	1-1-3-3-83714		2021-11-03	2021-01-05	Female pregnant	23	Routine HTC within Health		Last negative (L-)	New positive (N+)	Yes	1-21131		2021-01-05	23	Stage 1 or 2	Pregnant woman	13 (TDF /3TC / DTG)		Yes	2021-01-05		No											2021-01-05	0	Alive on ART	Yes	2021-03-29	2	Alive on ART
Makhetha Clinic	7	Patience Kalea	2022-02-02	43248	7-7-2-2-43248		2021-10-30	2020-08-06	Male	19	Comes with HTC family Ref slip		Never tested (LNev)	New positive (N+)	Yes	4137-07-01		2020-08-06	19	Stage 1 or 2	Asymptomatic mild/ moderate	13 (TDF /3TC / DTG)		Yes	2020-08-06		No											2020-08-06	0	Alive on ART	Yes	2020-10-29	2	Alive on ART
Limbe Health Centre	1	Thandi Mleme	2022-01-01	78520	1-1-1-1-78520		2021-11-06	2020-12-18	Female non- pregnant	23	Routine HTC within Health		Last negative (L-)	New positive (N+)	Yes	1-21072		2020-12-18	23	Stage 1 or 2	Asymptomatic mild/ moderate	13 (TDF /3TC / DTG)		Yes	2020-12-18		No											2020-12-18	0	Alive on ART	Yes	2021-03-31	3	Alive on ART
Bangwe Health Centre	2	Thandi Mleme	2022-01-01	28404	2-2-1-1-28404		2021-11-03	2020-12-02	Female pregnant	20	Routine HTC within Health		Last negative (L-)	New positive (N+)	Yes	2-15737		2020-12-02	20	Stage 1 or 2	Pregnant woman	13 (TDF /3TC / DTG)		Yes	2020-12-02		No											2020-12-02	0	Alive on ART	Yes	2020-12-25	0	Alive on ART
Ndirande Health Centre	3	Thandi Mleme	2022-01-01	47523	3-3-1-1-47523		2021-11-03	2020-09-03	Male	21	Routine HTC within Health		Last negative (L-)	New positive (N+)	Yes	3-15621		2020-09-03	21	Stage 1 or 2	Asymptomatic mild/ moderate	13 (TDF /3TC / DTG)		Yes	2020-09-03		No											2020-09-03	0	Alive on ART	Yes	2020-11-26	2	Alive on ART
Bangwe Health Centre	2	Chipo Mpando	2022-03-03	74275	2-2-3-3-74275		2021-10-28	2021-01-13	Female pregnant	24	Routine HTC within Health		Last negative (L-)	New positive (N+)	Yes	2-15871		2021-01-13	24	Stage 1 or 2	Pregnant woman	13 (TDF /3TC / DTG)		Yes	2021-01-13		No											2021-01-13	0	Alive on ART	Yes	2021-02-15	1	Alive on ART
Limbe Health Centre	1	Chipo Mpando	2022-03-03	63013	1-1-3-3-63013		2021-11-05	2021-03-01	Female pregnant	23	Routine HTC within Health		Last negative (L-)	New positive (N+)	Yes	1-21343		2021-03-01	23	Stage 1 or 2	Pregnant woman	13 (TDF /3TC / DTG)		Yes	2021-03-01		No											2021-03-01	0	Alive on ART	Yes	2021-05-28	2	Alive on ART
South Lunzu Health Centre	4	Thandi Mleme	2022-01-01	80415	4-4-1-1-80415		2021-10-31	2020-12-18	Female non- pregnant	21	Routine HTC within Health		Last negative (L-)	New positive (N+)	Yes	7961-04-01		2021-01-07	21	Stage 1 or 2	Asymptomatic mild/ moderate	13 (TDF /3TC / DTG)		Yes	2021-01-07		No											2021-01-07	0	Alive on ART	Yes	2021-02-06	1	Alive on ART
Limbe Health Centre	1	Chipo Mpando	2022-03-03	82015	1-1-3-3-82015		2021-11-04	2020-08-25	Female pregnant	24	Routine HTC within Health		Last negative (L-)	New positive (N+)	Yes	1-20551		2020-08-25	24	Stage 1 or 2	Pregnant woman	13 (TDF /3TC / DTG)		Yes	2020-08-25		No											2020-08-25	0	Alive on ART	Yes	2020-11-19	2	Alive on ART
Limbe Health Centre	1	Thandi Mleme	2022-01-01	69649	1-1-1-1-69649		2021-11-03	2020-08-25	Female pregnant	24	Routine HTC within Health		Never tested (LNev)	New positive (N+)	Yes	1-20553		2020-08-25	24	Stage 1 or 2	Pregnant woman	13 (TDF /3TC / DTG)		Yes	2020-08-25		No											2020-08-25	0	Alive on ART	Yes	2020-11-19	2	Alive on ART
Limbe Health Centre	1	Chipo Mpando	2022-03-03	19479	1-1-3-3-19479		2021-11-03	2021-02-09	Female pregnant	23	Routine HTC within Health		Last negative (L-)	New positive (N+)	Yes	1-21282		2021-02-09	23	Stage 1 or 2	Pregnant woman	13 (TDF /3TC / DTG)		Yes	2021-02-09		No											2021-02-09	0	Alive on ART	Yes	2021-05-04	2	Alive on ART
Ndirande Health Centre	3	Chipo Mpando	2022-03-03	92083	3-3-3-3-92083		2021-12-12	2021-01-20	Female pregnant	20		.			Yes	3-15913		2021-01-20	20	Stage 1 or 2	Asymptomatic mild/ moderate	13 (TDF /3TC / DTG)	.	Yes	2021-01-20		No											2021-01-20	0	Alive on ART	Yes	2021-04-15	2	Alive on ART
Bangwe Health Centre	2	Chipo Mpando	2022-03-03	24490	2-2-3-3-24490		2021-12-12	2021-02-16	Female non- pregnant	19		.			Yes	2-15969		2021-02-16	19	Stage 1 or 2	Asymptomatic mild/ moderate	13 (TDF /3TC / DTG)	.	Yes	2021-02-16		No											2021-02-16	0	Alive on ART	Yes	2021-03-11	0	Defaulted					Both
Limbe Health Centre	1	Patience Kalea	2022-02-02	11243	1-1-2-2-11243		2021-11-05	2020-11-04	Male	23	Routine HTC within Health		Last negative (L-)	New positive (N+)	Yes	1-20867		2020-11-04	23	Stage 3	Unknown/ Other	13 (TDF /3TC / DTG)		Yes	2020-11-04		No											2020-11-04	0	Alive on ART	Yes	2021-02-03	2	Alive on ART
Limbe Health Centre	1	Chipo Mpando	2022-03-03	34554	1-1-3-3-34554		2021-11-05	2021-03-19	Female pregnant	23	Routine HTC within Health		Last negative (L-)	New positive (N+)	Yes	1-21431		2021-03-19	23	Stage 1 or 2	Pregnant woman	13 (TDF /3TC / DTG)		Yes	2021-03-19		No											2021-03-19	0	Alive on ART	Yes	2021-07-21	4	Alive on ART
Zingwangwa Health Centre	5	Jericho Ngwenya	2022-04-04	81551	5-5-4-4-81551		2021-10-28	2020-08-28	Female pregnant	20	Routine HTC within Health		Never tested (LNev)	New positive (N+)	Yes	9186-05-01		2020-08-28	20	Stage 1 or 2	Pregnant woman	13 (TDF /3TC / DTG)		Yes	2020-08-28		No											2020-08-28	0	Alive on ART	Yes	2020-11-20	2	Alive on ART
Bangwe Health Centre	2	Chipo Mpando	2022-03-03	80815	2-2-3-3-80815		2021-11-03	2020-09-24	Female non- pregnant	21	Routine HTC within Health		Last negative (L-)	New positive (N+)	Yes	2-15520		2020-09-24	21	Stage 1 or 2	Asymptomatic mild/ moderate	13 (TDF /3TC / DTG)		Yes	2020-09-24		No											2020-09-24	0	Alive on ART	Yes	2021-01-26	4	Alive on ART
Makhetha Clinic	7	Patience Kalea	2022-02-02	87216	7-7-2-2-87216		2021-10-30	2020-08-07	Female non- pregnant	23	Routine HTC within Health		Last negative (L-)	New positive (N+)	Yes	4143-07-01		2020-08-07	23	Stage 1 or 2	Asymptomatic mild/ moderate	13 (TDF /3TC / DTG)		Yes	2020-08-07		No											2020-08-07	0	Alive on ART	Yes	2020-10-31	2	Alive on ART
Limbe Health Centre	1	Patience Kalea	2022-02-02	33851	1-1-2-2-33851		2021-11-05	2020-11-27	Female non- pregnant	22	Comes with HTC family Ref slip		Last negative (L-)	New positive (N+)	Yes	1-20971		2020-11-27	22	Stage 1 or 2	Asymptomatic mild/ moderate	13 (TDF /3TC / DTG)		Yes	2020-11-27		No											2020-11-27	0	Alive on ART	Yes	2021-02-24	2	Alive on ART
Limbe Health Centre	1	Thandi Mleme	2022-01-01	72269	1-1-1-1-72269		2021-11-06	2020-12-02	Female non- pregnant	19	Comes with HTC family Ref slip		Last negative (L-)	New positive (N+)	Yes	1-20991		2020-12-02	19	Stage 1 or 2	Asymptomatic mild/ moderate	13 (TDF /3TC / DTG)		Yes	2020-12-02		No											2020-12-02	0	Alive on ART	Yes	2021-02-22	2	Alive on ART
Limbe Health Centre	1	Patience Kalea	2022-02-02	10669	1-1-2-2-10669		2021-11-04	2020-10-23	Female non- pregnant	20	Routine HTC within Health		Last positive (L+)	Conf. positive (C+)	Yes	1-20816		2020-10-23	20	Stage 1 or 2	Asymptomatic mild/ moderate	13 (TDF /3TC / DTG)		Yes	2020-10-23		No											2020-10-23	0	Alive on ART	Yes	2021-01-26	3	Alive on ART
Limbe Health Centre	1	Chipo Mpando	2022-03-03	26362	1-1-3-3-26362		2021-11-05	2021-01-08	Male	24	Comes with HTC family Ref slip		Last negative (L-)	New positive (N+)	Yes	1-21151		2021-01-08	24	Stage 1 or 2	Asymptomatic mild/ moderate	13 (TDF /3TC / DTG)		Yes	2021-01-08		No											2021-01-08	0	Alive on ART	Yes	2021-02-03	0	Alive on ART
Chilomoni Health Centre	6	Jericho Ngwenya	2022-04-04	46996	6-6-4-4-46996		2021-10-31	2021-01-13	Female non- pregnant	21	Comes with HTC family Ref slip		Last negative (L-)	New positive (N+)	Yes	6-11396		2021-01-13	21	Stage 1 or 2	Asymptomatic mild/ moderate	13 (TDF /3TC / DTG)		Yes	2021-01-13		No											2021-01-13	0	Alive on ART	Yes	2021-02-17	1	Alive on ART
Limbe Health Centre	1	Thandi Mleme	2022-01-01	75832	1-1-1-1-75832		2021-11-06	2020-12-21	Male	22	Routine HTC within Health		Last negative (L-)	New positive (N+)	Yes	1-21086		2020-12-21	22	Stage 1 or 2	Asymptomatic mild/ moderate	13 (TDF /3TC / DTG)		Yes	2020-12-21		No											2020-12-21	0	Alive on ART	Yes	2021-03-20	2	Alive on ART
Ndirande Health Centre	3	Thandi Mleme	2022-01-01	39411	3-3-1-1-39411		2021-11-03	2020-10-24	Female non- pregnant	19	Other	Vct	Last negative (L-)	New positive (N+)	Yes	3-15741		2020-10-24	19	Stage 1 or 2	Asymptomatic mild/ moderate	13 (TDF /3TC / DTG)		Yes	2020-10-24		No											2020-10-24	0	Alive on ART	Yes	2021-01-06	2	Alive on ART
Bangwe Health Centre	2	Chipo Mpando	2022-03-03	50402	2-2-3-3-50402		2021-12-12	2020-11-25	Female non- pregnant	24		.			Yes	2-15713		2020-11-25	24	Stage 1 or 2	CD4 <Threshold	13 (TDF /3TC / DTG)	.	Yes	2020-11-25		No											2020-11-25	0	Alive on ART	Yes	2020-12-17	0	Defaulted					Home visit
Limbe Health Centre	1	Thandi Mleme	2022-01-01	15495	1-1-1-1-15495		2021-11-06	2020-12-02	Female non- pregnant	21	Routine HTC within Health		Last negative (L-)	New positive (N+)	Yes	1-20993		2020-12-02	21	Stage 1 or 2	Asymptomatic mild/ moderate	13 (TDF /3TC / DTG)		Yes	2020-12-02		No											2020-12-02	0	Alive on ART	Yes	2021-02-26	2	Alive on ART
Ndirande Health Centre	3	Chipo Mpando	2022-03-03	98392	3-3-3-3-98392		2021-11-02	2021-03-10	Female non- pregnant	22	Other	Vct	Last negative (L-)	New positive (N+)	Yes	3-16002		2021-03-10	22	Stage 1 or 2	Asymptomatic mild/ moderate	13 (TDF /3TC / DTG)		Yes	2021-03-10		No											2021-03-10	0	Alive on ART	Yes	2021-04-06	0	Alive on ART
Bangwe Health Centre	2	Patience Kalea	2022-02-02	10594	2-2-2-2-10594		2021-10-27	2020-08-05	Female pregnant	22	Routine HTC within Health		Last negative (L-)	New positive (N+)	Yes	2-15375		2020-08-05	22	Stage 1 or 2	Pregnant woman	13 (TDF /3TC / DTG)		Yes	2020-08-05		No											2020-08-05	0	Alive on ART	Yes	2020-10-28	2	Alive on ART
Zingwangwa Health Centre		Chipo Mpando		15835	15830		2021-12-17	2020-10-31	Female non- pregnant	22		.			Yes	-9353		2020-10-31	22	Stage 1 or 2	Asymptomatic mild/ moderate	13 (TDF /3TC / DTG)	.	Yes	2020-10-31		No											2020-10-31	0	Alive on ART	Yes	2021-01-29	2	Alive on ART
Makhetha Clinic	7	Patience Kalea	2022-02-02	25229	7-7-2-2-25229		2021-10-29	2021-02-05	Female non- pregnant	24	Comes with HTC family Ref slip		Never tested (LNev)	New positive (N+)	Yes	4418-07-01		2021-02-05	24	Stage 1 or 2	Asymptomatic mild/ moderate	13 (TDF /3TC / DTG)		Yes	2021-02-05		No											2021-02-05	0	Alive on ART	Yes	2021-05-06	3	Alive on ART
Ndirande Health Centre	3	Patience Kalea	2022-02-02	62763	3-3-2-2-62763		2021-11-03	2020-07-31	Female non- pregnant	17	Other	Vct	Last negative (L-)	New positive (N+)	Yes	3-15543		2020-07-31	17	Stage 1 or 2	Asymptomatic mild/ moderate	13 (TDF /3TC / DTG)		Yes	2020-07-31		No											2020-07-31	0	Alive on ART	Yes	2020-10-26	2	Alive on ART
Bangwe Health Centre	2	Jericho Ngwenya	2022-04-04	59236	2-2-4-4-59236		2021-10-27	2020-12-31	Female non- pregnant	20	Routine HTC within Health		Last negative (L-)	New positive (N+)	Yes	2-15823		2020-12-31	20	Stage 1 or 2	Asymptomatic mild/ moderate	13 (TDF /3TC / DTG)		Yes	2020-12-31		No											2020-12-31	0	Alive on ART	Yes	2021-01-29	0	Defaulted					Home visit
Limbe Health Centre	1	Jericho Ngwenya	2022-04-04	10208	1-1-4-4-10208		2021-11-03	2021-03-12	Female pregnant	21	Routine HTC within Health		Last negative (L-)	New positive (N+)	Yes	1-21393		2021-03-12	21	Stage 1 or 2	Pregnant woman	13 (TDF /3TC / DTG)		Yes	2021-03-12		No											2021-03-12	0	Alive on ART	Yes	2021-06-03	2	Alive on ART
Limbe Health Centre	1	Chipo Mpando	2022-03-03	78203	1-1-3-3-78203		2021-11-04	2020-08-06	Female pregnant	23	Routine HTC within Health		Last negative (L-)	New positive (N+)	Yes	1-20486		2020-08-06	23	Stage 1 or 2	Pregnant woman	13 (TDF /3TC / DTG)		Yes	2020-08-06		No											2020-08-06	0	Alive on ART	Yes	2020-10-19	2	Alive on ART
Zingwangwa Health Centre	5	Chipo Mpando	2022-03-03	70224	5-5-3-3-70224		2021-11-03	2020-10-27	Female non- pregnant	20	Routine HTC within Health		Last negative (L-)	New positive (N+)	Yes	9669-05-01		2021-03-04	20	Stage 1 or 2	Asymptomatic mild/ moderate	13 (TDF /3TC / DTG)		Yes	2021-03-04		No											2021-03-04	4	Alive on ART	Yes	2021-03-30	5	Alive on ART
South Lunzu Health Centre	4	Patience Kalea	2022-02-02	20835	4-4-2-2-20835		2021-11-01	2020-10-23	Female non- pregnant	21	Comes with HTC family Ref slip		Last negative (L-)	New positive (N+)	Yes	3951-04-01		2020-10-24	21	Stage 1 or 2	Asymptomatic mild/ moderate	13 (TDF /3TC / DTG)		Yes	2020-10-24		No											2020-10-24	0	Alive on ART	Yes	2021-01-06	2	Alive on ART
Limbe Health Centre	1	Patience Kalea	2022-02-02	84912	1-1-2-2-84912		2021-11-06	2020-09-23	Female non- pregnant	22	Comes with HTC family Ref slip		Last negative (L-)	New positive (N+)	Yes	1-20682		2020-09-23	22	Stage 1 or 2	Asymptomatic mild/ moderate	13 (TDF /3TC / DTG)		Yes	2020-09-23		No											2020-09-23	0	Alive on ART	Yes	2020-12-17	2	Alive on ART
Chilomoni Health Centre	6	Chipo Mpando	2022-03-03	88861	6-6-3-3-88861		2021-10-31	2020-09-02	Female non- pregnant	22	Other	Vct	Last negative (L-)	New positive (N+)	Yes	6-11156		2020-09-02	22	Stage 1 or 2	Pregnant woman	13 (TDF /3TC / DTG)		Yes	2020-09-02		No											2020-09-02	0	Alive on ART	Yes	2020-09-29	0	Alive on ART
Limbe Health Centre	1	Chipo Mpando	2022-03-03	57941	1-1-3-3-57941		2021-11-05	2021-01-21	Female non- pregnant	24	Routine HTC within Health		Last positive (L+)	Conf. positive (C+)	Yes	1-21210		2021-01-21	24	Stage 1 or 2	Asymptomatic mild/ moderate	13 (TDF /3TC / DTG)		Yes	2021-01-21		No											2021-01-21	0	Alive on ART	Yes	2021-02-18	0	Alive on ART
Limbe Health Centre	1	Chipo Mpando	2022-03-03	37477	1-1-3-3-37477		2021-11-03	2021-02-02	Male	17	Routine HTC within Health		Last positive (L+)	Conf. positive (C+)	Yes	1-21254		2021-02-02	17	Stage 1 or 2	Asymptomatic mild/ moderate	13 (TDF /3TC / DTG)		Yes	2021-02-02		No											2021-02-02	0	Alive on ART	Yes	2021-05-18	3	Alive on ART
Ndirande Health Centre	3	Chipo Mpando	2022-03-03	44668	3-3-3-3-44668		2021-12-12	2021-02-15	Female non- pregnant	18		.			Yes	3-15958		2021-02-15	18	Stage 1 or 2	Asymptomatic mild/ moderate	13 (TDF /3TC / DTG)	.	Yes	2021-02-15		No											2021-02-15	0	Alive on ART	Yes	2021-05-25	3	Alive on ART
South Lunzu Health Centre	4	Patience Kalea	2022-02-02	65441	4-4-2-2-65441		2021-10-30	2020-08-18	Female non- pregnant	22	Routine HTC within Health		Last negative (L-)	New positive (N+)	Yes	7703-04-01		2020-08-18	22	Stage 1 or 2	Breast mother	13 (TDF /3TC / DTG)		Yes	2020-08-18		No											2020-08-18	0	Alive on ART	Yes	2020-12-18	4	Alive on ART
Limbe Health Centre	1	Patience Kalea	2022-02-02	42822	1-1-2-2-42822		2021-11-04	2020-10-20	Female pregnant	21	Routine HTC within Health		Last positive (L+)	Conf. positive (C+)	Yes	1-20800		2020-10-20	21	Stage 1 or 2	Pregnant woman	13 (TDF /3TC / DTG)		Yes	2020-10-20		No											2020-10-20	0	Alive on ART	Yes	2021-01-27	3	Alive on ART
Limbe Health Centre	1	Thandi Mleme	2022-01-01	96390	1-1-1-1-96390		2021-11-03	2020-09-01	Female pregnant	20	Routine HTC within Health		Last negative (L-)	New positive (N+)	Yes	1-20371		2020-09-01	20	Stage 1 or 2	Pregnant woman	13 (TDF /3TC / DTG)		Yes	2020-09-01		No											2020-09-01	0	Alive on ART	Yes	2021-03-29	6	Defaulted					Both
Limbe Health Centre	1	Patience Kalea	2022-02-02	63309	1-1-2-2-63309		2021-11-05	2020-11-10	Female pregnant	23	Other	Vct	Last negative (L-)	New positive (N+)	Yes	1-20897		2020-11-10	23	Stage 1 or 2	Pregnant woman	13 (TDF /3TC / DTG)		Yes	2020-11-10		No											2020-11-10	0	Alive on ART	Yes	2021-03-08	3	Alive on ART
Zingwangwa Health Centre	5072	Thandi Mleme	TM	34494	5072-5-TM-34494		2021-11-18	2020-07-20	Female non- pregnant	21	Routine HTC within Health		Last positive (L+)	Conf. positive (C+)	Yes	5072-9115		2020-07-20	21	Stage 1 or 2	Asymptomatic mild/ moderate	13 (TDF /3TC / DTG)		Yes	2020-07-20		No											2020-07-20	0	Alive on ART	Yes	2020-10-19	2	Alive on ART
Bangwe Health Centre	2	Chipo Mpando	2022-03-03	93534	2-2-3-3-93534		2021-10-28	2020-10-05	Female pregnant	21	Routine HTC within Health		Last negative (L-)	New positive (N+)	Yes	2-15550		2020-10-05	21	Stage 1 or 2	Asymptomatic mild/ moderate	13 (TDF /3TC / DTG)		Yes	2020-10-05		No											2020-10-05	0	Alive on ART	Yes	2021-01-08	3	Alive on ART
Limbe Health Centre	1	Patience Kalea	2022-02-02	28382	1-1-2-2-28382		2021-11-05	2020-11-30	Female non- pregnant	23	Routine HTC within Health		Last negative (L-)	New positive (N+)	Yes	1-20978		2020-11-30	23	Stage 3	Unknown/ Other	13 (TDF /3TC / DTG)		Yes	2020-11-30		No											2020-11-30	0	Alive on ART	Yes	2020-12-16	0	Alive on ART
Limbe Health Centre	1	Jericho Ngwenya	2022-04-04	23703	1-1-4-4-23703		2021-11-03	2021-03-23	Female pregnant	20	Routine HTC within Health		Last negative (L-)	New positive (N+)	Yes	1-21445		2021-03-23	20	Stage 1 or 2	Pregnant woman	13 (TDF /3TC / DTG)		Yes	2021-03-23		No											2021-03-23	0	Alive on ART	Yes	2021-04-19	0	Alive on ART
Ndirande Health Centre	3	Chipo Mpando	2022-03-03	92491	3-3-3-3-92491		2021-12-12	2020-11-19	Male	22		.			Yes	3-15965		2020-11-19	22	Stage 1 or 2	Asymptomatic mild/ moderate	13 (TDF /3TC / DTG)	.	Yes	2020-11-19		No											2020-11-19	0	Alive on ART	Yes	2021-02-17	2	Alive on ART
Limbe Health Centre	1	Jericho Ngwenya	2022-04-04	53602	1-1-4-4-53602		2021-11-04	2020-10-31	Male	21	Routine HTC within Health		Never tested (LNev)	New positive (N+)	Yes	1-20857		2020-11-02	21	Stage 1 or 2	Asymptomatic mild/ moderate	13 (TDF /3TC / DTG)		Yes	2020-11-02		No											2020-11-02	0	Alive on ART	Yes	2021-01-22	2	Alive on ART
Zingwangwa Health Centre	5	Chipo Mpando	2022-03-03	74557	5-5-3-3-74557		2021-12-17	2020-12-10	Female non- pregnant	24		.			Yes	9441-05-01		2020-12-10	24	Stage 1 or 2	Asymptomatic mild/ moderate	13 (TDF /3TC / DTG)	.	Yes	2020-12-10		No											2020-12-10	0	Alive on ART	Yes	2021-03-23	3	Alive on ART
Limbe Health Centre	1	Patience Kalea	2022-02-02	37448	1-1-2-2-37448		2021-11-06	2020-10-05	Female non- pregnant	20	Routine HTC within Health		Last positive (L+)	Conf. positive (C+)	Yes	1-20729		2020-10-05	20	Stage 1 or 2	Asymptomatic mild/ moderate	13 (TDF /3TC / DTG)		Yes	2020-10-05		No											2020-10-05	0	Alive on ART	Yes	2021-01-06	3	Alive on ART
Limbe Health Centre	1	Patience Kalea	2022-02-02	67049	1-1-2-2-67049		2021-11-06	2020-09-24	Female non- pregnant	14	Comes with HTC family Ref slip		Last positive (L+)	Conf. positive (C+)	Yes	1-20685		2020-09-24	14	Stage 1 or 2	Asymptomatic mild/ moderate	13 (TDF /3TC / DTG)		Yes	2020-09-24		No											2020-09-24	0	Alive on ART	Yes	2021-01-18	3	Alive on ART
Limbe Health Centre	1	Patience Kalea	2022-02-02	19587	1-1-2-2-19587		2021-11-04	2021-01-12	Female non- pregnant	22	Comes with HTC family Ref slip		Never tested (LNev)	New positive (N+)	Yes	1-21174		2021-01-12	22	Stage 1 or 2	Asymptomatic mild/ moderate	13 (TDF /3TC / DTG)		Yes	2021-01-12		No											2021-01-12	0	Alive on ART	Yes	2021-05-19	4	Alive on ART
Limbe Health Centre	1	Chipo Mpando	2022-03-03	15174	1-1-3-3-15174		2021-11-03	2021-02-04	Female non- pregnant	24	Comes with HTC family Ref slip		Last negative (L-)	New positive (N+)	Yes	1-21272		2021-02-04	24	Stage 1 or 2	Asymptomatic mild/ moderate	13 (TDF /3TC / DTG)		Yes	2021-02-04		No											2021-02-04	0	Alive on ART	Yes	2021-06-24	4	Alive on ART
Limbe Health Centre	1	Jericho Ngwenya	2022-04-04	92585	1-1-4-4-92585		2021-11-04	2020-11-10	Female non- pregnant	18	Comes with HTC family Ref slip		Never tested (LNev)	New positive (N+)	Yes	1-20898		2020-11-10	18	Stage 1 or 2	Asymptomatic mild/ moderate	13 (TDF /3TC / DTG)		Yes	2020-11-10		No											2020-11-10	0	Alive on ART	Yes	2020-12-12	1	Alive on ART
Bangwe Health Centre	2	Chipo Mpando	2022-03-03	89773	2-2-3-3-89773		2021-12-12	2021-03-02	Male	22		.			Yes	2-16006		2021-03-02	22	Stage 1 or 2	Asymptomatic mild/ moderate	13 (TDF /3TC / DTG)	.	Yes	2021-03-02		No											2021-03-02	0	Alive on ART	Yes	2021-03-29	0	Defaulted					Both
Limbe Health Centre	1	Patience Kalea	2022-02-02	20093	1-1-2-2-20093		2021-11-05	2020-11-09	Male	20	Comes with HTC family Ref slip		Never tested (LNev)	New positive (N+)	Yes	1-20883		2020-11-09	20	Stage 1 or 2	Asymptomatic mild/ moderate	13 (TDF /3TC / DTG)		Yes	2020-11-09		No											2020-11-09	0	Alive on ART	Yes	2021-01-30	2	Alive on ART
Limbe Health Centre	1	Thandi Mleme	2022-01-01	77679	1-1-1-1-77679		2021-11-03	2020-08-06	Female non- pregnant	17	Routine HTC within Health		Last negative (L-)	New positive (N+)	Yes	1-20484		2020-08-06	17	Stage 1 or 2	Asymptomatic mild/ moderate	13 (TDF /3TC / DTG)		Yes	2020-08-06		No											2020-08-06	0	Alive on ART	Yes	2020-10-30	2	Alive on ART
Limbe Health Centre	1	Chipo Mpando	2022-03-03	78694	1-1-3-3-78694		2021-11-03	2021-01-07	Female non- pregnant	23	Routine HTC within Health		Last negative (L-)	New positive (N+)	Yes	1-21150		2021-01-07	23	Stage 1 or 2	Breast mother	13 (TDF /3TC / DTG)		Yes	2021-01-07		No											2021-01-07	0	Alive on ART	Yes	2021-05-19	4	Alive on ART
Zingwangwa Health Centre		Chipo Mpando		85969	85964		2021-12-17	2020-12-02	Female non- pregnant	21		.			Yes	-9436		2020-12-02	21	Stage 1 or 2	Asymptomatic mild/ moderate	13 (TDF /3TC / DTG)	.	Yes	2020-12-02		No											2020-12-02	0	Alive on ART	Yes	2021-02-05	2	Alive on ART
Limbe Health Centre	1	Jericho Ngwenya	2022-04-04	90447	1-1-4-4-90447		2021-11-06	2020-09-11	Female pregnant	24	Routine HTC within Health		Last negative (L-)	New positive (N+)	Yes	1-20629		2020-09-11	24	Stage 1 or 2	Pregnant woman	13 (TDF /3TC / DTG)		Yes	2020-09-11		No											2020-09-11	0	Alive on ART	Yes	2021-01-11	4	Alive on ART
Zingwangwa Health Centre	5	Chipo Mpando	2022-03-03	22453	5-5-3-3-22453		2021-12-17	2020-12-18	Female non- pregnant	18		.			Yes	9471-05-01		2020-12-18	18	Stage 1 or 2	Asymptomatic mild/ moderate	13 (TDF /3TC / DTG)	.	Yes	2020-12-18		No											2020-12-18	0	Alive on ART	Yes	2021-05-15	4	TO
Limbe Health Centre	1	Chipo Mpando	2022-03-03	36477	1-1-3-3-36477		2021-11-05	2021-01-11	Female pregnant	23	Comes with HTC family Ref slip		Last negative (L-)	New positive (N+)	Yes	1-21161		2021-01-11	23	Stage 1 or 2	Pregnant woman	13 (TDF /3TC / DTG)		Yes	2021-01-11		No											2021-01-11	0	Alive on ART	Yes	2021-02-11	1	Alive on ART
Ndirande Health Centre	3	Thandi Mleme	2022-01-01	81737	3-3-1-1-81737		2021-11-02	2020-09-14	Male	19	Other	Vct	Never tested (LNev)	New positive (N+)	Yes	3-15643		2020-09-14	19	Stage 1 or 2	Asymptomatic mild/ moderate	13 (TDF /3TC / DTG)		Yes	2020-09-14		No											2020-09-14	0	Alive on ART	Yes	2020-12-12	2	Alive on ART
Chilomoni Health Centre	6	Patience Kalea	2022-02-02	26697	6-6-2-2-26697		2021-11-01	2021-03-23	Female non- pregnant	22	Comes with HTC family Ref slip		Last negative (L-)	New positive (N+)	Yes	6-11502		2021-03-23	22	Stage 1 or 2	Asymptomatic mild/ moderate	13 (TDF /3TC / DTG)		Yes	2021-03-23		No											2021-03-23	0	Alive on ART	Yes	2021-04-17	0	Alive on ART
Chilomoni Health Centre	6	Jericho Ngwenya	2022-04-04	88422	6-6-4-4-88422		2021-10-31	2021-01-26	Female pregnant	22	Routine HTC within Health		Last negative (L-)	New positive (N+)	Yes	6-11418		2021-01-26	22	Stage 1 or 2	Pregnant woman	13 (TDF /3TC / DTG)		Yes	2021-01-26		No											2021-01-26	0	Alive on ART	Yes	2021-02-26	1	Alive on ART
Ndirande Health Centre	3	Jericho Ngwenya	2022-04-04	22324	3-3-4-4-22324		2021-11-02	2020-10-12	Female pregnant	20	Routine HTC within Health		Never tested (LNev)	New positive (N+)	Yes	3-15703		2020-10-12	20	Stage 1 or 2	Pregnant woman	13 (TDF /3TC / DTG)		Yes	2020-10-12		No											2020-10-12	0	Alive on ART	Yes	2021-01-05	2	Alive on ART
Limbe Health Centre	1	Chipo Mpando	2022-03-03	81720	1-1-3-3-81720		2021-11-03	2020-12-14	Female non- pregnant	23	Other	Vct	Last negative (L-)	New positive (N+)	Yes	1-21052		2020-12-14	23	Stage 1 or 2	Asymptomatic mild/ moderate	13 (TDF /3TC / DTG)		Yes	2020-12-14		No											2020-12-14	0	Alive on ART	Yes	2021-03-16	3	Alive on ART
Bangwe Health Centre	2	Thandi Mleme	2022-01-01	93132	2-2-1-1-93132		2021-10-28	2020-07-17	Female non- pregnant	21	Routine HTC within Health		Last negative (L-)	New positive (N+)	Yes	2-15324		2020-07-17	21	Stage 1 or 2	Asymptomatic mild/ moderate	13 (TDF /3TC / DTG)		Yes	2020-07-17		No											2020-07-17	0	Alive on ART	Yes	2020-10-12	2	Alive on ART
Limbe Health Centre	1	Patience Kalea	2022-02-02	79790	1-1-2-2-79790		2021-11-06	2020-10-05	Male	16	Routine HTC within Health		Never tested (LNev)	New positive (N+)	Yes	1-20721		2020-10-05	16	Stage 1 or 2	Asymptomatic mild/ moderate	13 (TDF /3TC / DTG)		Yes	2020-10-05		No											2020-10-05	0	Alive on ART	Yes	2021-03-16	5	TO
Limbe Health Centre	1	Patience Kalea	2022-02-02	48241	1-1-2-2-48241		2021-11-05	2020-11-24	Male	22	Routine HTC within Health		Last negative (L-)	New positive (N+)	Yes	1-20957		2020-11-24	22	Stage 3	Unknown/ Other	13 (TDF /3TC / DTG)		Yes	2020-11-24		No											2020-11-24	0	Alive on ART	Yes	2021-02-23	2	Alive on ART
Limbe Health Centre	1	Patience Kalea	2022-02-02	23238	1-1-2-2-23238		2021-11-05	2020-11-27	Female non- pregnant	24	Comes with HTC family Ref slip		Last negative (L-)	New positive (N+)	Yes	1-20970		2020-11-27	24	Stage 1 or 2	Asymptomatic mild/ moderate	13 (TDF /3TC / DTG)		Yes	2020-11-27		No											2020-11-27	0	Alive on ART	Yes	2021-03-03	3	Alive on ART
Limbe Health Centre	1	Thandi Mleme	2022-01-01	97262	1-1-1-1-97262		2021-11-06	2020-12-07	Female non- pregnant	20	Comes with HTC family Ref slip		Last negative (L-)	New positive (N+)	Yes	1-21013		2020-12-07	20	Stage 1 or 2	Asymptomatic mild/ moderate	13 (TDF /3TC / DTG)		Yes	2020-12-07		No											2020-12-07	0	Alive on ART	Yes	2021-05-19	5	Alive on ART
Limbe Health Centre	1	Thandi Mleme	2022-01-01	80484	1-1-1-1-80484		2021-11-03	2020-08-14	Female pregnant	20	Routine HTC within Health		Last negative (L-)	New positive (N+)	Yes	1-20504		2020-08-14	20	Stage 1 or 2	Pregnant woman	13 (TDF /3TC / DTG)		Yes	2020-08-14		No											2020-08-14	0	Alive on ART	Yes	2020-12-07	3	Alive on ART
Chilomoni Health Centre	6	Chipo Mpando	2022-03-03	83499	6-6-3-3-83499		2021-10-31	2020-07-25	Female non- pregnant	24	Routine HTC within Health		Last negative (L-)	New positive (N+)	Yes	6-11083		2020-07-25	24	Stage 1 or 2	Asymptomatic mild/ moderate	13 (TDF /3TC / DTG)		Yes	2020-07-25		No											2020-07-25	0	Alive on ART	Yes	2020-08-25	1	Alive on ART
Bangwe Health Centre	2	Chipo Mpando	2022-03-03	24476	2-2-3-3-24476		2021-12-12	2020-09-01	Female non- pregnant	21		.			Yes	2-15456		2020-09-01	21	Stage 1 or 2	Asymptomatic mild/ moderate	13 (TDF /3TC / DTG)	.	Yes	2020-09-01		No											2020-09-01	0	Alive on ART	Yes	2020-11-30	2	Alive on ART
Zingwangwa Health Centre		Chipo Mpando		43125	43120		2021-12-17	2020-10-31	Female non- pregnant	20		.			Yes	-9355		2020-10-31	20	Stage 1 or 2	Asymptomatic mild/ moderate	13 (TDF /3TC / DTG)	.	Yes	2020-10-31		No											2020-10-31	0	Alive on ART	Yes	2021-01-29	2	Alive on ART
Limbe Health Centre	1	Chipo Mpando	2022-03-03	16670	1-1-3-3-16670		2021-11-03	2020-12-08	Male	24	Routine HTC within Health		Last negative (L-)	New positive (N+)	Yes	1-21018		2020-12-08	24	Stage 1 or 2	Asymptomatic mild/ moderate	13 (TDF /3TC / DTG)		Yes	2020-12-08		No											2020-12-08	0	Alive on ART	Yes	2021-01-06	0	Defaulted					Both
South Lunzu Health Centre	4	Patience Kalea	2022-02-02	62430	4-4-2-2-62430		2021-10-30	2021-03-02	Male	18	Comes with HTC family Ref slip		Last negative (L-)	New positive (N+)	Yes	8054-04-01		2021-03-02	18	Stage 1 or 2	Asymptomatic mild/ moderate	13 (TDF /3TC / DTG)		Yes	2021-03-02		No											2021-03-02	0	Alive on ART	Yes	2021-03-30	0	Defaulted					Both
Bangwe Health Centre	2	Thandi Mleme	2022-01-01	67613	2-2-1-1-67613		2021-10-28	2020-08-24	Female non- pregnant	20	Routine HTC within Health		Last negative (L-)	New positive (N+)	Yes	2-15430		2020-08-24	20	Stage 1 or 2	Asymptomatic mild/ moderate	13 (TDF /3TC / DTG)		Yes	2020-08-24		No											2020-08-24	0	Alive on ART	Yes	2021-01-05	4	Alive on ART
Limbe Health Centre	1	Patience Kalea	2022-02-02	22218	1-1-2-2-22218		2021-11-04	2020-12-11	Male	24	Routine HTC within Health		Last negative (L-)	New positive (N+)	Yes	1-21045		2020-12-11	24	Stage 1 or 2	Asymptomatic mild/ moderate	13 (TDF /3TC / DTG)		Yes	2020-12-11		No											2020-12-11	0	Alive on ART	Yes	2021-04-19	4	Alive on ART
Ndirande Health Centre	3	Chipo Mpando	2022-03-03	55336	3-3-3-3-55336		2021-12-12	2020-12-10	Female pregnant	19		.			Yes	3-15829		2020-12-10	19	Stage 1 or 2	Asymptomatic mild/ moderate	13 (TDF /3TC / DTG)	.	Yes	2020-12-10		No											2020-12-10	0	Alive on ART	Yes	2021-01-06	0	Defaulted					Home visit
Limbe Health Centre	1	Thandi Mleme	2022-01-01	17491	1-1-1-1-17491		2021-11-04	2020-10-06	Female pregnant	22	Routine HTC within Health		Last negative (L-)	New positive (N+)	Yes	1-20734		2020-10-06	22	Stage 1 or 2	Pregnant woman	13 (TDF /3TC / DTG)		Yes	2020-10-06		No											2020-10-06	0	Alive on ART	Yes	2021-01-04	2	Alive on ART
Limbe Health Centre	1	Thandi Mleme	2022-01-01	90392	1-1-1-1-90392		2021-11-03	2020-10-10	Male	18	Comes with HTC family Ref slip		Last negative (L-)	New positive (N+)	Yes	1-20756		2020-10-13	18	Stage 1 or 2	Asymptomatic mild/ moderate	13 (TDF /3TC / DTG)		Yes	2020-10-13		No											2020-10-13	0	Alive on ART	Yes	2021-04-20	6	Alive on ART
Limbe Health Centre	1	Patience Kalea	2022-02-02	25265	1-1-2-2-25265		2021-11-06	2020-10-01	Female non- pregnant	18	Routine HTC within Health		Last positive (L+)	Conf. positive (C+)	Yes	1-20623		2020-10-01	18	Stage 1 or 2	Asymptomatic mild/ moderate	13 (TDF /3TC / DTG)		Yes	2020-10-01		No											2020-10-01	0	Alive on ART	Yes	2021-04-19	6	Alive on ART
South Lunzu Health Centre	4	Chipo Mpando	2022-03-03	18392	4-4-3-3-18392		2021-12-14	2020-10-21	Male	20		.			Yes	3587-04-01		2020-10-21	20	Stage 1 or 2	Asymptomatic mild/ moderate	13 (TDF /3TC / DTG)	.	Yes	2020-10-21		No											2020-10-21	0	Alive on ART	Yes	2020-11-17	0	Defaulted					Home visit
Limbe Health Centre	1	Patience Kalea	2022-02-02	80095	1-1-2-2-80095		2021-11-06	2020-10-07	Female non- pregnant	21	Routine HTC within Health		Last negative (L-)	New positive (N+)	Yes	1-20738		2020-10-07	21	Stage 1 or 2	Asymptomatic mild/ moderate	13 (TDF /3TC / DTG)		Yes	2020-10-07		No											2020-10-07	0	Alive on ART	Yes	2020-11-03	0	Defaulted					Both
Ndirande Health Centre	3	Chipo Mpando	2022-03-03	59182	3-3-3-3-59182		2021-11-02	2021-02-12	Female non- pregnant	21	Other	Vct	Last negative (L-)	New positive (N+)	Yes	3-15952		2021-02-12	21	Stage 1 or 2	Asymptomatic mild/ moderate	13 (TDF /3TC / DTG)		Yes	2021-02-12		No											2021-02-12	0	Alive on ART	Yes	2021-03-12	1	Alive on ART
Ndirande Health Centre	3	Jericho Ngwenya	2022-04-04	25430	3-3-4-4-25430		2021-11-02	2020-07-20	Female pregnant	19	Routine HTC within Health		Never tested (LNev)	New positive (N+)	Yes	3-15526		2020-07-20	19	Stage 1 or 2	Pregnant woman	13 (TDF /3TC / DTG)		Yes	2020-07-20		No											2020-07-20	0	Alive on ART	Yes	2020-08-19	0	Alive on ART
Limbe Health Centre	1	Patience Kalea	2022-02-02	17575	1-1-2-2-17575		2021-11-06	2020-09-28	Female non- pregnant	22	Comes with HTC family Ref slip		Last negative (L-)	New positive (N+)	Yes	1-20700		2020-09-28	22	Stage 1 or 2	Asymptomatic mild/ moderate	13 (TDF /3TC / DTG)		Yes	2020-09-28		No											2020-09-28	0	Alive on ART	Yes	2021-01-11	3	Alive on ART
Limbe Health Centre	1	Patience Kalea	2022-02-02	10972	1-1-2-2-10972		2021-11-05	2020-10-17	Female non- pregnant	20	Comes with HTC family Ref slip		Last negative (L-)	New positive (N+)	Yes	1-20781		2020-10-17	20	Stage 1 or 2	Asymptomatic mild/ moderate	13 (TDF /3TC / DTG)		Yes	2020-10-17		No											2020-10-17	0	Alive on ART	Yes	2021-03-30	5	Alive on ART
Ndirande Health Centre	3	Thandi Mleme	2022-01-01	95102	3-3-1-1-95102		2021-11-02	2020-10-16	Female non- pregnant	20	Routine HTC within Health		Last negative (L-)	New positive (N+)	Yes	3-15715		2020-10-16	20	Stage 1 or 2	Asymptomatic mild/ moderate	13 (TDF /3TC / DTG)		Yes	2020-10-16		No											2020-10-16	0	Alive on ART	Yes	2021-05-21	7	Alive on ART
Chilomoni Health Centre	6	Chipo Mpando	2022-03-03	77009	6-6-3-3-77009		2021-12-15	2020-10-12	Male	23		.			Yes	6-11233		2020-10-12	23	Stage 1 or 2	Asymptomatic mild/ moderate	13 (TDF /3TC / DTG)	.	Yes	2020-10-12		No											2020-10-12	0	Alive on ART	Yes	2020-11-02	0	Alive on ART
Bangwe Health Centre	2	Thandi Mleme	2022-01-01	96904	2-2-1-1-96904		2021-10-28	2020-07-15	Female non- pregnant	17	Routine HTC within Health		Last negative (L-)	New positive (N+)	Yes	2-15320		2020-07-15	17	Stage 1 or 2	Asymptomatic mild/ moderate	13 (TDF /3TC / DTG)		Yes	2020-07-15		No											2020-07-15	0	Alive on ART	Yes	2021-04-21	9	Alive on ART
Bangwe Health Centre	2	Chipo Mpando	2022-03-03	41888	2-2-3-3-41888		2021-10-28	2020-09-08	Female pregnant	24	Routine HTC within Health		Last negative (L-)	New positive (N+)	Yes	2-15471		2020-09-08	24	Stage 1 or 2	Pregnant woman	13 (TDF /3TC / DTG)		Yes	2020-09-08		No											2020-09-08	0	Alive on ART	Yes	2020-12-04	2	Alive on ART
South Lunzu Health Centre	4	Patience Kalea	2022-02-02	83775	4-4-2-2-83775		2021-10-31	2020-09-22	Female non- pregnant	22	Other	Vct	Last negative (L-)	New positive (N+)	Yes	7783-04-01		2020-09-22	22	Stage 1 or 2	Asymptomatic mild/ moderate	13 (TDF /3TC / DTG)		Yes	2020-09-22		No											2020-09-22	0	Alive on ART	Yes	2020-10-26	1	Alive on ART
Limbe Health Centre	1	Jericho Ngwenya	2022-04-04	75389	1-1-4-4-75389		2021-11-05	2020-09-03	Female pregnant	22	Routine HTC within Health		Last negative (L-)	New positive (N+)	Yes	1-20591		2020-09-03	22	Stage 1 or 2	Pregnant woman	13 (TDF /3TC / DTG)		Yes	2020-09-03		No											2020-09-03	0	Alive on ART	Yes	2020-11-23	2	Alive on ART
Ndirande Health Centre	3	Thandi Mleme	2022-01-01	95928	3-3-1-1-95928		2021-11-02	2020-09-14	Female non- pregnant	21	Other	Vct	Last negative (L-)	New positive (N+)	Yes	3-15642		2020-09-14	21	Stage 1 or 2	Asymptomatic mild/ moderate	13 (TDF /3TC / DTG)		Yes	2020-09-14		No											2020-09-14	0	Alive on ART	Yes	2020-12-04	2	Alive on ART
Ndirande Health Centre	3	Chipo Mpando	2022-03-03	76370	3-3-3-3-76370		2021-11-02	2020-12-07	Female non- pregnant	22	Other	Vct	Last negative (L-)	New positive (N+)	Yes	3-15820		2020-12-07	22	Stage 1 or 2	Asymptomatic mild/ moderate	13 (TDF /3TC / DTG)		Yes	2020-12-07		No											2020-12-07	0	Alive on ART	Yes	2021-01-04	0	Alive on ART
Zingwangwa Health Centre	5072	Patience Kalea	PK	61971	5072-5-PK-61971		2021-11-18	2020-07-29	Female non- pregnant	21	Comes with HTC family Ref slip		Last negative (L-)	New positive (N+)	Yes	5072-9126		2020-07-29	21	Stage 1 or 2	Asymptomatic mild/ moderate	13 (TDF /3TC / DTG)		Yes	2020-07-29		No											2020-07-29	0	Alive on ART	Yes	2020-10-20	2	Alive on ART
Ndirande Health Centre	3	Chipo Mpando	2022-03-03	10044	3-3-3-3-10044		2021-12-17	2021-02-03	Male	20		.			Yes	3-15939		2021-02-03	20	Stage 1 or 2	Asymptomatic mild/ moderate	13 (TDF /3TC / DTG)	.	Yes	2021-02-03		No											2021-02-03	0	Alive on ART	Yes	2021-05-07	3	Alive on ART
Ndirande Health Centre	3	Patience Kalea	2022-02-02	43852	3-3-2-2-43852		2021-11-03	2020-09-04	Female non- pregnant	22	Routine HTC within Health		Last negative (L-)	New positive (N+)	Yes	3-15624		2020-09-04	22	Stage 1 or 2	Asymptomatic mild/ moderate	13 (TDF /3TC / DTG)		Yes	2020-09-04		No											2020-09-04	0	Alive on ART	Yes	2020-10-01	0	Defaulted					Both
Limbe Health Centre	1	Thandi Mleme	2022-01-01	15623	1-1-1-1-15623		2021-11-04	2020-09-23	Male	21	Routine HTC within Health		Last positive (L+)	Conf. positive (C+)	Yes	1-20683		2020-09-23	21	Stage 1 or 2	Asymptomatic mild/ moderate	13 (TDF /3TC / DTG)		Yes	2020-09-23		No											2020-09-23	0	Alive on ART	Yes	2020-12-18	2	Alive on ART
Chilomoni Health Centre	6	Patience Kalea	2022-02-02	38229	6-6-2-2-38229		2021-11-01	2021-03-08	Male	23	Routine HTC within Health		Never tested (LNev)	New positive (N+)	Yes	6-11475		2021-03-08	23	Stage 1 or 2	Asymptomatic mild/ moderate	13 (TDF /3TC / DTG)		Yes	2021-03-08		No											2021-03-08	0	Alive on ART	Yes	2021-04-06	0	Defaulted					Both
Limbe Health Centre	1	Patience Kalea	2022-02-02	52217	1-1-2-2-52217		2021-11-05	2020-11-03	Female non- pregnant	20	Other	Vct	Last negative (L-)	New positive (N+)	Yes	1-20862		2020-11-03	20	Stage 1 or 2	Asymptomatic mild/ moderate	13 (TDF /3TC / DTG)		Yes	2020-11-03		No											2020-11-03	0	Alive on ART	Yes	2021-01-29	2	Alive on ART
Limbe Health Centre	1	Chipo Mpando	2022-03-03	91528	1-1-3-3-91528		2021-11-05	2021-01-19	Male	24	Comes with HTC family Ref slip		Last negative (L-)	New positive (N+)	Yes	1-21193		2021-01-19	24	Stage 1 or 2	Asymptomatic mild/ moderate	13 (TDF /3TC / DTG)		Yes	2021-01-19		No											2021-01-19	0	Alive on ART	Yes	2021-04-15	2	Alive on ART
Ndirande Health Centre	3	Chipo Mpando	2022-03-03	73541	3-3-3-3-73541		2021-11-02	2021-01-07	Female non- pregnant	18	Other	Vct	Last positive (L+)	Conf. positive (C+)	Yes	3-15870		2021-01-07	18	Stage 1 or 2	Asymptomatic mild/ moderate	13 (TDF /3TC / DTG)		Yes	2021-01-07		No											2021-01-07	0	Alive on ART	Yes	2021-04-06	2	Alive on ART
Ndirande Health Centre	3	Chipo Mpando	2022-03-03	70470	3-3-3-3-70470		2021-11-02	2021-03-31	Female non- pregnant	21	Routine HTC within Health		Last positive (L+)	Conf. positive (C+)	Yes	3-16059		2021-03-31	21	Stage 1 or 2	Asymptomatic mild/ moderate	13 (TDF /3TC / DTG)		Yes	2021-03-31		No											2021-03-31	0	Alive on ART	Yes	2021-06-24	2	Alive on ART
Zingwangwa Health Centre	5	Chipo Mpando	2022-03-03	83820	5-5-3-3-83820		2021-12-17	2021-02-22	Female non- pregnant	23		.			Yes	9678-05-01		2021-02-22	23	Stage 1 or 2	Asymptomatic mild/ moderate	13 (TDF /3TC / DTG)	.	Yes	2021-02-22		No											2021-02-22	0	Alive on ART	Yes	2021-05-19	2	Alive on ART
Bangwe Health Centre	2	Thandi Mleme	2022-01-01	74508	2-2-1-1-74508		2021-10-28	2020-09-07	Female non- pregnant	22	Routine HTC within Health		Last negative (L-)	New positive (N+)	Yes	2-15469		2020-09-07	22	Stage 1 or 2	Asymptomatic mild/ moderate	13 (TDF /3TC / DTG)		Yes	2020-09-07		No											2020-09-07	0	Alive on ART	Yes	2020-11-30	2	Alive on ART
Limbe Health Centre	1	Jericho Ngwenya	2022-04-04	91747	1-1-4-4-91747		2021-11-03	2021-03-19	Female pregnant	22	Routine HTC within Health		Last inconclusive (Lin)	New positive (N+)	Yes	1-21432		2021-03-19	22	Stage 1 or 2	Pregnant woman	13 (TDF /3TC / DTG)		Yes	2021-03-19		No											2021-03-19	0	Alive on ART	Yes	2021-06-14	2	Alive on ART
South Lunzu Health Centre	4	Jericho Ngwenya	2022-04-04	96132	4-4-4-4-96132		2021-10-30	2020-07-24	Male	21	Routine HTC within Health		Never tested (LNev)	New positive (N+)	Yes	7670-04-01		2020-07-24	21	Stage 1 or 2	Asymptomatic mild/ moderate	13 (TDF /3TC / DTG)		Yes	2020-07-24		No											2020-07-24	0	Alive on ART	Yes	2020-11-09	3	Alive on ART
Limbe Health Centre	1	Thandi Mleme	2022-01-01	77253	1-1-1-1-77253		2021-11-04	2020-09-09	Male	18	Routine HTC within Health		Last positive (L+)	Conf. positive (C+)	Yes	1-20624		2020-09-09	18	Stage 1 or 2	Asymptomatic mild/ moderate	13 (TDF /3TC / DTG)		Yes	2020-09-09		No											2020-09-09	0	Alive on ART	Yes	2021-02-08	4	Alive on ART
Limbe Health Centre	1	Chipo Mpando	2022-03-03	19283	1-1-3-3-19283		2021-11-04	2020-08-26	Female non- pregnant	21	Routine HTC within Health		Last negative (L-)	New positive (N+)	Yes	1-20560		2020-08-26	21	Stage 1 or 2	Asymptomatic mild/ moderate	13 (TDF /3TC / DTG)		Yes	2020-08-26		No											2020-08-26	0	Alive on ART	Yes	2021-05-19	8	Alive on ART
Zingwangwa Health Centre	5	Chipo Mpando	2022-03-03	91208	5-5-3-3-91208		2021-12-17	2021-03-19	Female pregnant	21		.			Yes	9701-05-01		2021-03-19	21	Stage 1 or 2	Pregnant woman	13 (TDF /3TC / DTG)	.	Yes	2021-03-19		No											2021-03-19	0	Alive on ART	Yes	2021-04-12	0	Defaulted					Home visit
Limbe Health Centre	1	Jericho Ngwenya	2022-04-04	47166	1-1-4-4-47166		2021-11-05	2020-09-09	Female non- pregnant	23	Other	Vct	Last negative (L-)	New positive (N+)	Yes	1-20619		2020-09-09	23	Stage 3	Unknown/ Other	13 (TDF /3TC / DTG)		Yes	2020-09-09		No											2020-09-09	0	Alive on ART	Yes	2020-12-03	2	Alive on ART
Limbe Health Centre	1	Chipo Mpando	2022-03-03	46947	1-1-3-3-46947		2021-11-05	2021-03-29	Female non- pregnant	20	Routine HTC within Health		Last negative (L-)	New positive (N+)	Yes	1-21473		2021-03-29	20	Stage 1 or 2	Asymptomatic mild/ moderate	13 (TDF /3TC / DTG)		Yes	2021-03-29		No											2021-03-29	0	Alive on ART	Yes	2021-06-23	2	Alive on ART
Ndirande Health Centre	3	Patience Kalea	2022-02-02	51717	3-3-2-2-51717		2021-11-03	2020-09-07	Female non- pregnant	22	Routine HTC within Health		Last positive (L+)	Conf. positive (C+)	Yes	3-15627		2020-09-07	22	Stage 1 or 2	Asymptomatic mild/ moderate	13 (TDF /3TC / DTG)		Yes	2020-09-07		No											2020-09-07	0	Alive on ART	Yes	2020-12-01	2	Alive on ART
Ndirande Health Centre	3	Chipo Mpando	2022-03-03	23153	3-3-3-3-23153		2021-11-02	2020-12-01	Female non- pregnant	19	Routine HTC within Health		Never tested (LNev)	New positive (N+)	Yes	3-15809		2020-12-01	19	Stage 1 or 2	Asymptomatic mild/ moderate	13 (TDF /3TC / DTG)		Yes	2020-12-01		No											2020-12-01	0	Alive on ART	Yes	2021-02-25	2	Alive on ART
Ndirande Health Centre	3	Chipo Mpando	2022-03-03	24915	3-3-3-3-24915		2021-12-12	2021-01-19	Female non- pregnant	19		.			Yes	3-15909		2021-01-19	19	Stage 1 or 2	Asymptomatic mild/ moderate	13 (TDF /3TC / DTG)	.	Yes	2021-01-19		No											2021-01-19	0	Alive on ART	Yes	2021-04-16	2	Alive on ART
Ndirande Health Centre	3	Chipo Mpando	2022-03-03	58248	3-3-3-3-58248		2021-12-12	2021-02-19	Male	17		.			Yes	3-15967		2021-02-19	17	Stage 1 or 2	Asymptomatic mild/ moderate	13 (TDF /3TC / DTG)	.	Yes	2021-02-19		No											2021-02-19	0	Alive on ART	Yes	2021-05-19	3	Alive on ART
South Lunzu Health Centre	4	Chipo Mpando	2022-03-03	15113	4-4-3-3-15113		2021-10-30	2021-03-09	Female non- pregnant	24	Routine HTC within Health		Last negative (L-)	New positive (N+)	Yes	8068-04-01		2021-03-09	24	Stage 1 or 2	Asymptomatic mild/ moderate	13 (TDF /3TC / DTG)		Yes	2021-03-09		No											2021-03-09	0	Alive on ART	Yes	2021-06-11	3	Alive on ART
Limbe Health Centre	1	Patience Kalea	2022-02-02	78735	1-1-2-2-78735		2021-11-04	2020-10-20	Male	20	Routine HTC within Health		Last negative (L-)	New positive (N+)	Yes	1-20804		2020-10-20	20	Stage 1 or 2	Asymptomatic mild/ moderate	13 (TDF /3TC / DTG)		Yes	2020-11-20		No											2020-10-20	0	Alive on ART	Yes	2021-01-11	2	Alive on ART
Limbe Health Centre	1	Thandi Mleme	2022-01-01	50353	1-1-1-1-50353		2021-11-06	2020-12-10	Female non- pregnant	11	Comes with HTC family Ref slip		Never tested (LNev)	New positive (N+)	Yes	1-21032		2020-12-10	11	Stage 3	Advanced	15 (ABC / 3TC + DTG)		Yes	2020-12-10		No											2020-12-10	0	Alive on ART	Yes	2021-04-20	4	Alive on ART
South Lunzu Health Centre	4	Chipo Mpando	2022-03-03	77771	4-4-3-3-77771		2021-10-30	2021-03-29	Female non- pregnant	22	Other	Vct	Last negative (L-)	New positive (N+)	Yes	8108-04-01		2021-03-29	22	Stage 1 or 2	Asymptomatic mild/ moderate	13 (TDF /3TC / DTG)		Yes	2021-03-29		No											2021-03-29	0	Alive on ART	Yes	2021-09-08	5	Alive on ART
Limbe Health Centre	1	Chipo Mpando	2022-03-03	40423	1-1-3-3-40423		2021-12-17	2021-03-15	Male	21		.			Yes	1-21405		2021-03-15	21	Stage 1 or 2	Asymptomatic mild/ moderate	13 (TDF /3TC / DTG)	.	Yes	2021-03-15		No											2021-03-15	0	Alive on ART	Yes	2021-09-17	6	Alive on ART
Chilomoni Health Centre	6	Patience Kalea	2022-02-02	26940	6-6-2-2-26940		2021-11-01	2021-03-17	Female non- pregnant	22	Comes with HTC family Ref slip		Last negative (L-)	New positive (N+)	Yes	6-11489		2021-03-17	22	Stage 1 or 2	Asymptomatic mild/ moderate	13 (TDF /3TC / DTG)		Yes	2021-03-17		No											2021-03-17	0	Alive on ART	Yes	2021-04-15	0	TO
Ndirande Health Centre	3	Patience Kalea	2022-02-02	57219	3-3-2-2-57219		2021-11-03	2020-09-11	Female non- pregnant	20	Other	Vct	Last negative (L-)	New positive (N+)	Yes	3-15636		2020-09-11	20	Stage 1 or 2	Asymptomatic mild/ moderate	13 (TDF /3TC / DTG)		Yes	2020-09-11		No											2020-09-11	0	Alive on ART	Yes	2020-12-07	2	Alive on ART
Ndirande Health Centre	3	Chipo Mpando	2022-03-03	65558	3-3-3-3-65558		2021-11-02	2021-01-11	Male	22	Routine HTC within Health		Last negative (L-)	New positive (N+)	Yes	3-15927		2021-01-11	22	Stage 4	Severe	13 (TDF /3TC / DTG)		Yes	2021-01-11		No											2021-01-11	0	Alive on ART	Yes	2021-04-28	3	Alive on ART
Limbe Health Centre	1	Jericho Ngwenya	2022-04-04	72119	1-1-4-4-72119		2021-11-05	2020-09-02	Female non- pregnant	24	Routine HTC within Health		Last negative (L-)	New positive (N+)	Yes	1-20589		2020-09-02	24	Stage 1 or 2	Asymptomatic mild/ moderate	13 (TDF /3TC / DTG)		Yes	2020-09-02		No											2020-09-02	0	Alive on ART	Yes	2020-10-28	1	Alive on ART
Ndirande Health Centre	3	Thandi Mleme	2022-01-01	82787	3-3-1-1-82787		2021-11-03	2020-07-17	Female non- pregnant	24	Routine HTC within Health		Last negative (L-)	New positive (N+)	Yes	3-15522		2020-07-17	24	Stage 1 or 2	Asymptomatic mild/ moderate	13 (TDF /3TC / DTG)		Yes	2020-07-17		No											2020-07-17	0	Alive on ART	Yes	2020-10-13	2	Alive on ART
Ndirande Health Centre	3	Chipo Mpando	2022-03-03	47762	3-3-3-3-47762		2021-12-12	2020-10-27	Female non- pregnant	24		.			Yes	3-15744		2020-10-27	24	Stage 1 or 2	Asymptomatic mild/ moderate	13 (TDF /3TC / DTG)	.	Yes	2020-10-27		No											2020-10-27	0	Alive on ART	Yes	2021-01-21	2	Alive on ART
Ndirande Health Centre	3	Patience Kalea	2022-02-02	10448	3-3-2-2-10448		2021-11-03	2020-08-27	Female non- pregnant	23	Other	Vct	Last negative (L-)	New positive (N+)	Yes	3-15632		2020-09-10	23	Stage 1 or 2	Asymptomatic mild/ moderate	11 (AZT / 3TC + LPV/r)		Yes	2020-09-10		No											2020-09-10	0	Alive on ART	Yes	2020-12-01	3	Alive on ART
Limbe Health Centre	1	Patience Kalea	2022-02-02	20555	1-1-2-2-20555		2021-11-05	2020-11-23	Female non- pregnant	19	Routine HTC within Health		Last negative (L-)	New positive (N+)	Yes	1-20945		2020-11-23	19	Stage 1 or 2	Asymptomatic mild/ moderate	13 (TDF /3TC / DTG)		Yes	2020-11-23		No											2020-11-23	0	Alive on ART	Yes	2021-05-19	5	Alive on ART
Ndirande Health Centre	3	Chipo Mpando	2022-03-03	81218	3-3-3-3-81218		2021-12-12	2021-02-01	Female pregnant	21		.			Yes	3-15929		2021-02-01	21	Stage 1 or 2	Asymptomatic mild/ moderate	13 (TDF /3TC / DTG)	.	Yes	2021-02-01		No											2021-02-01	0	Alive on ART	Yes	2021-02-26	0	Missed appointment	Home visit	3
Limbe Health Centre	1	Thandi Mleme	2022-01-01	39499	1-1-1-1-39499		2021-11-03	2020-11-23	Female non- pregnant	22	Routine HTC within Health		Never tested (LNev)	New positive (N+)	Yes	1-20943		2020-11-23	22	Stage 1 or 2	Asymptomatic mild/ moderate	13 (TDF /3TC / DTG)		Yes	2020-11-23		No											2020-11-23	0	Alive on ART	Yes	2021-05-19	5	Alive on ART
Limbe Health Centre	1	Patience Kalea	2022-02-02	70388	1-1-2-2-70388		2021-11-05	2020-11-16	Male	24	Routine HTC within Health		Last negative (L-)	New positive (N+)	Yes	1-20915		2020-11-16	24	Stage 1 or 2	Asymptomatic mild/ moderate	13 (TDF /3TC / DTG)		Yes	2020-11-16		No											2020-11-16	0	Alive on ART	Yes	2021-04-20	5	Alive on ART
Limbe Health Centre	1	Jericho Ngwenya	2022-04-04	39643	1-1-4-4-39643		2021-11-04	2020-11-25	Female non- pregnant	24	Routine HTC within Health		Last positive (L+)	Conf. positive (C+)	Yes	1-20960		2020-11-25	24	Stage 1 or 2	Asymptomatic mild/ moderate	13 (TDF /3TC / DTG)		Yes	2020-11-25		No											2020-11-25	0	Alive on ART	Yes	2021-05-19	5	Alive on ART
Zingwangwa Health Centre	5	Patience Kalea	2022-02-02	25848	5-5-2-2-25848		2021-10-28	2020-08-27	Male	24	Routine HTC within Health		Last negative (L-)	New positive (N+)	Yes	9168-05-01		2020-08-27	24	Stage 1 or 2	Asymptomatic mild/ moderate	13 (TDF /3TC / DTG)		Yes	2020-08-27		No											2020-08-27	0	Alive on ART	Yes	2020-11-20	2	Alive on ART
Zingwangwa Health Centre	5	Thandi Mleme	2022-01-01	24659	5-5-1-1-24659		2021-11-03	2020-10-02	Female pregnant	24	Routine HTC within Health		Last positive (L+)	Conf. positive (C+)	Yes	9266-05-01		2020-10-22	24	Stage 1 or 2	Pregnant woman	13 (TDF /3TC / DTG)		Yes	2020-10-22		No											2020-10-22	0	Alive on ART	Yes	2020-12-10	2	Alive on ART
Ndirande Health Centre	3	Chipo Mpando	2022-03-03	75261	3-3-3-3-75261		2021-12-12	2021-03-12	Female pregnant	17		.			Yes	3-16008		2021-03-12	17	Stage 1 or 2	Asymptomatic mild/ moderate	13 (TDF /3TC / DTG)	.	Yes	2021-03-12		No											2021-03-12	0	Alive on ART	Yes	2021-06-28	3	Alive on ART
Makhetha Clinic	7	Jericho Ngwenya	2022-04-04	90466	7-7-4-4-90466		2021-10-30	2020-09-12	Female non- pregnant	21	Comes with HTC family Ref slip		Never tested (LNev)	New positive (N+)	Yes	4218-07-01		2020-09-12	21	Stage 1 or 2	Asymptomatic mild/ moderate	13 (TDF /3TC / DTG)		Yes	2020-09-12		No											2020-09-12	0	Alive on ART	Yes	2021-03-31	6	Alive on ART
Limbe Health Centre	1	Jericho Ngwenya	2022-04-04	10326	1-1-4-4-10326		2021-11-03	2021-03-30	Female non- pregnant	20	Comes with HTC family Ref slip		Last negative (L-)	New positive (N+)	Yes	1-21477		2021-03-30	20	Stage 1 or 2	Asymptomatic mild/ moderate	13 (TDF /3TC / DTG)		Yes	2021-03-30		No											2021-03-30	0	Alive on ART	Yes	2021-04-19	0	Alive on ART
South Lunzu Health Centre	2905	Patience Kalea	PK	97207	2905-4-PK-97207		2021-11-19	2020-08-11	Female pregnant	23	Routine HTC within Health		Last negative (L-)	New positive (N+)	Yes	2905-7699		2020-08-11	23	Stage 1 or 2	Pregnant woman	13 (TDF /3TC / DTG)		Yes	2020-08-11		No											2020-08-11	0	Alive on ART	Yes	2021-06-09	9	Alive on ART
Chilomoni Health Centre	6	Chipo Mpando	2022-03-03	52206	6-6-3-3-52206		2021-10-31	2020-09-16	Male	21	Routine HTC within Health		Last negative (L-)	New positive (N+)	Yes	6-11190		2020-09-16	21	Stage 1 or 2	Asymptomatic mild/ moderate	13 (TDF /3TC / DTG)		Yes	2020-09-16		No											2020-09-16	0	Alive on ART	Yes	2020-10-13	0	Alive on ART
Zingwangwa Health Centre	5	Chipo Mpando	2022-03-03	72586	5-5-3-3-72586		2021-12-17	2020-12-31	Female pregnant	18		.			Yes	9479-05-01		2020-12-31	18	Stage 1 or 2	Pregnant woman	13 (TDF /3TC / DTG)	.	Yes	2020-12-31		No											2020-12-31	0	Alive on ART	Yes	2021-01-27	0	TO
Zingwangwa Health Centre	5	Chipo Mpando	2022-03-03	62164	5-5-3-3-62164		2021-12-17	2021-01-29	Female pregnant	23		.			Yes	9569-05-01		2021-01-29	23	Stage 1 or 2	Pregnant woman	13 (TDF /3TC / DTG)	.	Yes	2021-01-29		No											2021-01-29	0	Alive on ART	Yes	2021-02-22	0	Defaulted					Home visit
Makhetha Clinic	7	Jericho Ngwenya	2022-04-04	78503	7-7-4-4-78503		2021-10-30	2020-09-10	Female non- pregnant	24	Comes with HTC family Ref slip		Last negative (L-)	New positive (N+)	Yes	4214-07-01		2020-09-10	24	Stage 1 or 2	Asymptomatic mild/ moderate	13 (TDF /3TC / DTG)		Yes	2020-09-10		No											2020-09-10	0	Alive on ART	Yes	2021-03-31	6	Alive on ART
Bangwe Health Centre	2	Chipo Mpando	2022-03-03	48398	2-2-3-3-48398		2021-11-03	2020-08-05	Female non- pregnant	20	Routine HTC within Health		Last negative (L-)	New positive (N+)	Yes	2-15378		2020-08-05	20	Stage 1 or 2	Asymptomatic mild/ moderate	13 (TDF /3TC / DTG)		Yes	2020-08-05		No											2020-08-05	0	Alive on ART	Yes	2020-09-01	0	Alive on ART
Limbe Health Centre	1	Chipo Mpando	2022-03-03	67856	1-1-3-3-67856		2021-11-04	2020-08-28	Female pregnant	23	Routine HTC within Health		Last negative (L-)	New positive (N+)	Yes	1-20576		2020-08-28	23	Stage 1 or 2	Pregnant woman	13 (TDF /3TC / DTG)		Yes	2020-08-28		No											2020-08-28	0	Alive on ART	Yes	2021-03-04	6	Alive on ART
Makhetha Clinic	7	Jericho Ngwenya	2022-04-04	88126	7-7-4-4-88126		2021-10-30	2020-09-12	Female non- pregnant	19	Comes with HTC family Ref slip		Never tested (LNev)	New positive (N+)	Yes	4217-07-01		2020-09-12	19	Stage 1 or 2	Asymptomatic mild/ moderate	13 (TDF /3TC / DTG)		Yes	2020-09-12		No											2020-09-12	0	Alive on ART	Yes	2021-03-31	6	Alive on ART
Zingwangwa Health Centre	5	Thandi Mleme	2022-01-01	29535	5-5-1-1-29535		2021-11-03	2020-10-27	Female pregnant	19	Routine HTC within Health		Last negative (L-)	New positive (N+)	Yes	9565-05-01		2021-01-27	19	Stage 1 or 2	Asymptomatic mild/ moderate	13 (TDF /3TC / DTG)		Yes	2021-01-27		No											2021-01-27	3	Alive on ART	Yes	2021-03-01	4	Alive on ART
Zingwangwa Health Centre	5	Chipo Mpando	2022-03-03	71398	5-5-3-3-71398		2021-12-17	2020-12-11	Female non- pregnant	22		.			Yes	9467-05-01		2020-12-11	22	Stage 1 or 2	Asymptomatic mild/ moderate	13 (TDF /3TC / DTG)	.	Yes	2020-12-11		No											2020-12-11	0	Alive on ART	Yes	2021-03-10	2	Defaulted					Home visit
Limbe Health Centre	1	Thandi Mleme	2022-01-01	43839	1-1-1-1-43839		2021-11-04	2020-09-19	Male	20	Routine HTC within Health		Last negative (L-)	New positive (N+)	Yes	1-20666		2020-09-19	20	Stage 1 or 2	Asymptomatic mild/ moderate	13 (TDF /3TC / DTG)		Yes	2020-09-19		No											2020-09-19	0	Alive on ART	Yes	2020-12-10	2	Defaulted					Both
Chilomoni Health Centre	6	Chipo Mpando	2022-03-03	94285	6-6-3-3-94285		2021-12-15	2020-07-23	Female pregnant	17		.			Yes	6-11077		2020-07-23	17	Stage 1 or 2	Pregnant woman	13 (TDF /3TC / DTG)	.	Yes	2020-07-23		No											2020-07-23	0	Alive on ART	Yes	2020-10-19	2	Defaulted					Home visit
Zingwangwa Health Centre	5	Chipo Mpando	2022-03-03	53188	5-5-3-3-53188		2021-12-17	2021-01-29	Female non- pregnant	23		.			Yes	9570-05-01		2021-01-29	23	Stage 1 or 2	Pregnant woman	13 (TDF /3TC / DTG)	.	Yes	2021-01-29		No											2021-01-29	0	Alive on ART	Yes	2021-02-22	0	Alive on ART
Limbe Health Centre		Chipo Mpando		67209	67208		2021-12-17	2020-11-27	Male	23		.			Yes	-20968		2020-11-27	23	Stage 1 or 2	Asymptomatic mild/ moderate	13 (TDF /3TC / DTG)	.	Yes	2020-11-27		No											2020-11-27	0	Alive on ART	Yes	2021-01-20	1	Defaulted					Home visit
Zingwangwa Health Centre	5	Chipo Mpando	2022-03-03	77557	5-5-3-3-77557		2021-12-17	2020-12-19	Female non- pregnant	22		.			Yes	9473-05-01		2020-12-19	22	Stage 1 or 2	Asymptomatic mild/ moderate	13 (TDF /3TC / DTG)	.	Yes	2020-12-19		No											2020-12-19	0	Alive on ART	Yes	2021-03-10	2	Defaulted					Home visit
South Lunzu Health Centre	4	Chipo Mpando	2022-03-03	53130	4-4-3-3-53130		2021-12-14	2020-08-28	Male	24		.			Yes	7715-04-01		2020-08-28	24	Stage 1 or 2	Asymptomatic mild/ moderate	13 (TDF /3TC / DTG)	.	Yes	2020-08-28		No											2020-08-28	0	Alive on ART	Yes	2020-11-23	2	Defaulted					Home visit
Limbe Health Centre	1	Patience Kalea	2022-02-02	42714	1-1-2-2-42714		2021-11-05	2020-11-24	Female non- pregnant	21	Routine HTC within Health		Last negative (L-)	New positive (N+)	Yes	1-20953		2020-11-24	21	Stage 1 or 2	Breast mother	13 (TDF /3TC / DTG)		Yes	2020-11-24		No											2020-11-24	0	Alive on ART	Yes	2021-02-18	2	Defaulted					Both
Limbe Health Centre	1	Patience Kalea	2022-02-02	56324	1-1-2-2-56324		2021-11-04	2020-12-22	Female non- pregnant	22	Routine HTC within Health		Never tested (LNev)	New positive (N+)	Yes	1-21089		2020-12-22	22	Stage 1 or 2	Asymptomatic mild/ moderate	13 (TDF /3TC / DTG)		Yes	2020-12-22		No											2020-12-22	0	Alive on ART	Yes	2021-03-19	2	Defaulted					Both
Zingwangwa Health Centre	5	Chipo Mpando	2022-03-03	83205	5-5-3-3-83205		2021-12-17	2020-12-29	Female non- pregnant	19		.			Yes	9508-05-01		2020-12-29	19	Stage 1 or 2	Asymptomatic mild/ moderate	13 (TDF /3TC / DTG)	.	Yes	2020-12-29		No											2020-12-29	0	Alive on ART	Yes	2021-03-24	2	Defaulted					Both
Zingwangwa Health Centre		Chipo Mpando		61899	61894		2021-12-17	2020-12-02	Female non- pregnant	19		.			Yes	-9437		2020-12-02	19	Stage 1 or 2	Asymptomatic mild/ moderate	13 (TDF /3TC / DTG)	.	Yes	2020-12-02		No											2020-12-02	0	Alive on ART	Yes	2021-02-02	2	Defaulted					Home visit
Bangwe Health Centre	2	Chipo Mpando	2022-03-03	72711	2-2-3-3-72711		2021-11-03	2020-08-25	Female non- pregnant	24	Routine HTC within Health		Last negative (L-)	New positive (N+)	Yes	2-15433		2020-08-25	24	Stage 1 or 2	Asymptomatic mild/ moderate	13 (TDF /3TC / DTG)		Yes	2020-08-25		No											2020-08-25	0	Alive on ART	Yes	2020-11-08	2	Defaulted					Home visit
Limbe Health Centre	1	Jericho Ngwenya	2022-04-04	60250	1-1-4-4-60250		2021-11-04	2020-11-27	Female non- pregnant	20	Routine HTC within Health		Never tested (LNev)	New positive (N+)	Yes	1-20966		2020-11-27	20	Stage 1 or 2	Pregnant woman	13 (TDF /3TC / DTG)		Yes	2020-11-27		No											2020-11-27	0	Alive on ART	Yes	2021-02-22	2	Defaulted					Home visit
Chilomoni Health Centre	6	Jericho Ngwenya	2022-04-04	12778	6-6-4-4-12778		2021-10-31	2021-02-12	Female non- pregnant	18	Comes with HTC family Ref slip		Last negative (L-)	New positive (N+)	Yes	6-11438		2021-02-12	18	Stage 1 or 2	Asymptomatic mild/ moderate	13 (TDF /3TC / DTG)		Yes	2021-02-12		No											2021-02-12	0	Alive on ART	Yes	2021-03-13	1	Defaulted					Home visit
Zingwangwa Health Centre	5	Chipo Mpando	2022-03-03	96330	5-5-3-3-96330		2021-11-03	2021-03-22	Female non- pregnant	20	Comes with HTC family Ref slip		Last negative (L-)	New positive (N+)	Yes	9703-05-01		2021-03-22	20	Stage 1 or 2	Breast mother	13 (TDF /3TC / DTG)		Yes	2021-03-22		No											2021-03-22	0	Alive on ART	Yes	2021-06-14	2	Defaulted					Home visit
Limbe Health Centre	1	Jericho Ngwenya	2022-04-04	32253	1-1-4-4-32253		2021-11-05	2020-08-05	Female pregnant	20	Routine HTC within Health		Never tested (LNev)	New positive (N+)	Yes	1-20481		2020-08-05	20	Stage 1 or 2	Pregnant woman	13 (TDF /3TC / DTG)		Yes	2020-08-05		No											2020-08-05	0	Alive on ART	Yes	2020-10-28	2	Defaulted					Both
Limbe Health Centre	1	Chipo Mpando	2022-03-03	23809	1-1-3-3-23809		2021-11-04	2020-08-25	Female non- pregnant	24	Routine HTC within Health		Last negative (L-)	New positive (N+)	Yes	1-20555		2020-08-25	24	Stage 1 or 2	Breast mother	13 (TDF /3TC / DTG)		Yes	2020-08-25		No											2020-08-25	0	Alive on ART	Yes	2020-11-19	2	Defaulted					Both
Zingwangwa Health Centre		Chipo Mpando		83146	83141		2021-12-17	2020-11-06	Female non- pregnant	23		.			Yes	-9345		2020-11-06	23	Stage 1 or 2	Asymptomatic mild/ moderate	13 (TDF /3TC / DTG)	.	Yes	2020-11-06		No											2020-11-06	0	Alive on ART	Yes	2021-02-01	2	Defaulted					Home visit
Ndirande Health Centre	3	Chipo Mpando	2022-03-03	10423	3-3-3-3-10423		2021-12-12	2021-01-11	Female non- pregnant	18		.			Yes	3-15876		2021-01-11	18	Stage 1 or 2	Asymptomatic mild/ moderate	13 (TDF /3TC / DTG)	.	Yes	2021-01-11		No											2021-01-11	0	Alive on ART	Yes	2021-04-08	2	Defaulted					Both
Zingwangwa Health Centre	5	Chipo Mpando	2022-03-03	12352	5-5-3-3-12352		2021-12-17	2020-12-18	Female non- pregnant	17		.			Yes	9472-05-01		2020-12-18	17	Stage 1 or 2	Asymptomatic mild/ moderate	13 (TDF /3TC / DTG)	.	Yes	2020-12-18		No											2020-12-18	0	Alive on ART	Yes	2021-03-10	2	Defaulted					Home visit
Zingwangwa Health Centre	5	Chipo Mpando	2022-03-03	69111	5-5-3-3-69111		2021-12-17	2020-12-26	Female non- pregnant	20		.			Yes	9494-05-01		2020-12-26	20	Stage 1 or 2	Breast mother	13 (TDF /3TC / DTG)	.	Yes	2020-12-26		No											2020-12-26	0	Alive on ART	Yes	2021-03-24	2	Defaulted					Both
Ndirande Health Centre	3	Thandi Mleme	2022-01-01	26348	3-3-1-1-26348		2021-11-03	2020-07-20	Female non- pregnant	19	Routine HTC within Health		Never tested (LNev)	New positive (N+)	Yes	3-15525		2020-07-20	19	Stage 1 or 2	Asymptomatic mild/ moderate	13 (TDF /3TC / DTG)		Yes	2020-07-20		No											2020-07-20	0	Alive on ART	Yes	2020-08-06	0	Alive on ART
Limbe Health Centre	1	Jericho Ngwenya	2022-04-04	19164	1-1-4-4-19164		2021-11-05	2020-08-21	Female pregnant	21	Routine HTC within Health		Never tested (LNev)	New positive (N+)	Yes	1-20542		2020-08-21	21	Stage 1 or 2	Pregnant woman	13 (TDF /3TC / DTG)		Yes	2020-08-21		No											2020-08-21	0	Alive on ART	Yes	2020-11-12	2	Defaulted					Both
Zingwangwa Health Centre	5	Chipo Mpando	2022-03-03	84813	5-5-3-3-84813		2021-12-17	2021-02-19	Female pregnant	13		.			Yes	9642-05-01		2021-02-19	13	Stage 1 or 2	Pregnant woman	13 (TDF /3TC / DTG)	.	Yes	2021-02-19		No											2021-02-19	0	Alive on ART	Yes	2021-03-31	1	Alive on ART
Ndirande Health Centre	3	Chipo Mpando	2022-03-03	95987	3-3-3-3-95987		2021-12-12	2020-09-28	Female pregnant	23		.			Yes	3-15669		2020-09-28	23	Stage 1 or 2	Pregnant woman	13 (TDF /3TC / DTG)	.	Yes	2020-09-28		No											2020-09-28	0	Alive on ART	Yes	2020-10-27	0	Alive on ART
Chilomoni Health Centre	6	Patience Kalea	2022-02-02	29425	6-6-2-2-29425		2021-11-01	2021-01-14	Female pregnant	23	Comes with HTC family Ref slip		Last negative (L-)	New positive (N+)	Yes	6-11402		2021-01-14	23	Stage 1 or 2	Pregnant woman	13 (TDF /3TC / DTG)		Yes	2021-01-14		No											2021-01-14	0	Alive on ART	Yes	2021-02-01	0	Alive on ART
Chilomoni Health Centre	6	Patience Kalea	2022-02-02	91697	6-6-2-2-91697		2021-11-01	2021-01-14	Female pregnant	18	Routine HTC within Health		Never tested (LNev)	New positive (N+)	Yes	6-11401		2021-01-14	18	Stage 1 or 2	Pregnant woman	13 (TDF /3TC / DTG)		Yes	2021-01-14		No											2021-01-14	0	Alive on ART	Yes	2021-02-08	0	Alive on ART
Zingwangwa Health Centre	5	Chipo Mpando	2022-03-03	22412	5-5-3-3-22412		2021-12-17	2020-12-10	Female non- pregnant	24		.			Yes	9442-05-01		2020-12-10	24	Stage 1 or 2	Asymptomatic mild/ moderate	13 (TDF /3TC / DTG)	.	Yes	2020-12-10		No											2020-12-10	0	Alive on ART	Yes	2021-03-10	3	Defaulted					Home visit
Zingwangwa Health Centre	5	Chipo Mpando	2022-03-03	66340	5-5-3-3-66340		2021-12-17	2021-02-03	Male	24		.			Yes	9612-05-01		2021-02-03	24	Stage 1 or 2	Asymptomatic mild/ moderate	13 (TDF /3TC / DTG)	.	Yes	2021-02-03		No											2021-02-03	0	Alive on ART	Yes	2021-05-05	3	Defaulted					Both
Ndirande Health Centre	3	Chipo Mpando	2022-03-03	52135	3-3-3-3-52135		2021-12-12	2020-12-07	Female non- pregnant	18		.			Yes	3-15819		2020-12-07	18	Stage 1 or 2	Asymptomatic mild/ moderate	13 (TDF /3TC / DTG)	.	Yes	2020-12-07		No											2020-12-07	0	Alive on ART	Yes	2021-02-25	2	Defaulted					Home visit
Limbe Health Centre	1	Patience Kalea	2022-02-02	74708	1-1-2-2-74708		2021-11-06	2020-09-17	Male	20	Routine HTC within Health		Last positive (L+)	Conf. positive (C+)	Yes	1-20658		2020-09-17	20	Stage 1 or 2	Asymptomatic mild/ moderate	13 (TDF /3TC / DTG)		Yes	2020-09-17		No											2020-09-17	0	Alive on ART	Yes	2020-12-08	2	Defaulted					Both
Limbe Health Centre	1	Thandi Mleme	2022-01-01	49173	1-1-1-1-49173		2021-11-06	2020-07-27	Female non- pregnant	23	Other	Vct	Last negative (L-)	New positive (N+)	Yes	1-20444		2020-07-27	23	Stage 1 or 2	Asymptomatic mild/ moderate	13 (TDF /3TC / DTG)		Yes	2020-07-27		No											2020-07-27	0	Alive on ART	Yes	2020-10-21	2	Defaulted					Both
Limbe Health Centre	1	Jericho Ngwenya	2022-04-04	24426	1-1-4-4-24426		2021-11-05	2020-07-28	Male	23	Other	Vct	Last negative (L-)	New positive (N+)	Yes	1-20449		2020-07-28	23	Stage 1 or 2	Asymptomatic mild/ moderate	13 (TDF /3TC / DTG)		Yes	2020-07-28		No											2020-07-28	0	Alive on ART	Yes	2020-10-20	2	Defaulted					Both
Limbe Health Centre	1	Jericho Ngwenya	2022-04-04	79162	1-1-4-4-79162		2021-11-03	2021-03-24	Female non- pregnant	23	Comes with HTC family Ref slip		Last negative (L-)	New positive (N+)	Yes	1-21449		2021-03-24	23	Stage 1 or 2	Asymptomatic mild/ moderate	13 (TDF /3TC / DTG)		Yes	2021-03-24		No											2021-03-24	0	Alive on ART	Yes	2021-06-17	2	Defaulted					Home visit
South Lunzu Health Centre	4	Thandi Mleme	2022-01-01	95436	4-4-1-1-95436		2021-10-31	2021-01-14	Female non- pregnant	23	Routine HTC within Health		Last negative (L-)	New positive (N+)	Yes	7977-04-01		2021-01-14	23	Stage 1 or 2	Asymptomatic mild/ moderate	13 (TDF /3TC / DTG)		Yes	2021-01-14		No											2021-01-14	0	Alive on ART	Yes	2021-02-09	0	Alive on ART
Chilomoni Health Centre	6	Chipo Mpando	2022-03-03	74202	6-6-3-3-74202		2021-12-15	2020-12-03	Male	23		.			Yes	6-11322		2020-12-03	23	Stage 1 or 2	Asymptomatic mild/ moderate	13 (TDF /3TC / DTG)	.	Yes	2020-12-03		No											2020-12-03	0	Alive on ART	Yes	2020-12-28	0	Alive on ART
South Lunzu Health Centre	4	Chipo Mpando	2022-03-03	26348	4-4-3-3-26348		2021-10-30	2021-02-09	Female non- pregnant	20	Other	Vct	Last negative (L-)	New positive (N+)	Yes	8025-04-01		2021-02-09	20	Stage 1 or 2	Asymptomatic mild/ moderate	13 (TDF /3TC / DTG)		Yes	2021-02-09		No											2021-02-09	0	Alive on ART	Yes	2021-03-12	1	Alive on ART
Bangwe Health Centre	2	Chipo Mpando	2022-03-03	72856	2-2-3-3-72856		2021-10-28	2021-01-04	Female pregnant	24	Comes with HTC family Ref slip		Last negative (L-)	New positive (N+)	Yes	2-15834		2021-01-04	24	Stage 1 or 2	Pregnant woman	13 (TDF /3TC / DTG)		Yes	2021-01-04		No											2021-01-04	0	Alive on ART	Yes	2021-04-13	3	Alive on ART
Zingwangwa Health Centre	5	Chipo Mpando	2022-03-03	10565	5-5-3-3-10565		2021-12-17	2021-02-12	Female non- pregnant	18		.			Yes	9632-05-01		2021-02-12	18	Stage 1 or 2	Asymptomatic mild/ moderate	13 (TDF /3TC / DTG)	.	Yes	2021-02-12		No											2021-02-12	0	Alive on ART	Yes	2021-05-20	3	Alive on ART
Zingwangwa Health Centre		Chipo Mpando		92971	92966		2021-12-17	2020-12-04	Female non- pregnant	20		.			Yes	-9413		2020-12-04	20	Stage 1 or 2	Breast mother	13 (TDF /3TC / DTG)	.	Yes	2020-12-04		No											2020-12-04	0	Alive on ART	Yes	2021-01-26	1	Alive on ART
Zingwangwa Health Centre		Chipo Mpando		10373	10368		2021-12-17	2020-09-11	Female non- pregnant	22		.			Yes	-9247		2020-09-11	22	Stage 1 or 2	Asymptomatic mild/ moderate	13 (TDF /3TC / DTG)	.	Yes	2020-09-11		No											2020-09-11	0	Alive on ART	Yes	2020-12-02	2	Alive on ART
Ndirande Health Centre	3	Jericho Ngwenya	2022-04-04	11125	3-3-4-4-11125		2021-11-02	2020-08-28	Female non- pregnant	21	Other	Vct	Last negative (L-)	New positive (N+)	Yes	3-15747		2020-08-28	21	Stage 1 or 2	Asymptomatic mild/ moderate	13 (TDF /3TC / DTG)		Yes	2020-08-28		No											2020-08-28	0	Alive on ART	Yes	2021-01-12	4	Defaulted					Home visit
Chilomoni Health Centre	6	Chipo Mpando	2022-03-03	10256	6-6-3-3-10256		2021-10-31	2020-09-22	Female non- pregnant	21	Comes with HTC family Ref slip		Last negative (L-)	New positive (N+)	Yes	6-11201		2020-09-22	21	Stage 1 or 2	Asymptomatic mild/ moderate	13 (TDF /3TC / DTG)		Yes	2020-09-22		No											2020-09-22	0	Alive on ART	Yes	2020-12-21	2	Defaulted					Both
Zingwangwa Health Centre		Chipo Mpando		98641	98636		2021-12-17	2020-11-10	Female non- pregnant	22		.			Yes	-9396		2020-11-10	22	Stage 1 or 2	Asymptomatic mild/ moderate	13 (TDF /3TC / DTG)	.	Yes	2020-11-10		No											2020-11-10	0	Alive on ART	Yes	2021-02-10	3	Defaulted					Home visit
Limbe Health Centre	1	Chipo Mpando	2022-03-03	26509	1-1-3-3-26509		2021-11-05	2021-01-28	Male	22	Comes with HTC family Ref slip		Last negative (L-)	New positive (N+)	Yes	1-21235		2021-01-28	22	Stage 1 or 2	Asymptomatic mild/ moderate	13 (TDF /3TC / DTG)		Yes	2021-01-28		No											2021-01-28	0	Alive on ART	Yes	2021-02-20	0	Alive on ART
Chilomoni Health Centre	6	Patience Kalea	2022-02-02	14589	6-6-2-2-14589		2021-11-01	2021-01-05	Female pregnant	22	Routine HTC within Health		Last negative (L-)	New positive (N+)	Yes	6-11377		2021-01-05	22	Stage 1 or 2	Pregnant woman	13 (TDF /3TC / DTG)		Yes	2021-01-05		No											2021-01-05	0	Alive on ART	Yes	2021-02-02	0	Alive on ART
Zingwangwa Health Centre	5	Chipo Mpando	2022-03-03	66178	5-5-3-3-66178		2021-12-17	2020-12-29	Female non- pregnant	20		.			Yes	9466-05-01		2020-12-29	20	Stage 1 or 2	Pregnant woman	13 (TDF /3TC / DTG)	.	Yes	2020-12-29		No											2020-12-29	0	Alive on ART	Yes	2021-01-26	0	Alive on ART
Zingwangwa Health Centre		Chipo Mpando		36203	36198		2021-12-17	2020-09-16	Female non- pregnant	20		.			Yes	-9226		2020-09-16	20	Stage 1 or 2	Asymptomatic mild/ moderate	13 (TDF /3TC / DTG)	.	Yes	2020-09-16		No											2020-09-16	0	Alive on ART	Yes	2020-10-13	0	Alive on ART
South Lunzu Health Centre	4	Chipo Mpando	2022-03-03	60221	4-4-3-3-60221		2021-10-30	2021-03-29	Male	20	Comes with HTC family Ref slip		Last negative (L-)	New positive (N+)	Yes	8107-04-01		2021-03-29	20	Stage 3	Advanced	13 (TDF /3TC / DTG)		Yes	2021-03-29		No											2021-03-29	0	Alive on ART	Yes	2021-06-26	2	Alive on ART
Ndirande Health Centre	3	Chipo Mpando	2022-03-03	63822	3-3-3-3-63822		2021-12-12	2021-02-26	Female non- pregnant	13		.			Yes	3-15980		2021-02-26	13	Stage 1 or 2	Asymptomatic mild/ moderate	13 (TDF /3TC / DTG)	.	Yes	2021-02-26		No											2021-02-26	0	Alive on ART	Yes	2021-03-24	0	Alive on ART
Limbe Health Centre	1	Chipo Mpando	2022-03-03	92147	1-1-3-3-92147		2021-12-13	2021-01-04	Male	23		.			Yes	1-21125		2021-01-04	23	Stage 1 or 2	Asymptomatic mild/ moderate	13 (TDF /3TC / DTG)	.	Yes	2021-01-04		No											2021-01-04	0	Alive on ART	Yes	2021-07-31	6	Alive on ART
Makhetha Clinic	7	Patience Kalea	2022-02-02	74845	7-7-2-2-74845		2021-10-29	2021-02-16	Female non- pregnant	24	Other	Vct	Never tested (LNev)	New positive (N+)	Yes	4429-07-01		2021-02-16	24	Stage 1 or 2	Asymptomatic mild/ moderate	13 (TDF /3TC / DTG)		Yes	2021-02-16		No											2021-02-16	0	Alive on ART	Yes	2021-05-13	2	Alive on ART
Limbe Health Centre	1	Thandi Mleme	2022-01-01	89877	1-1-1-1-89877		2021-11-06	2020-12-10	Male	24	Routine HTC within Health		Last positive (L+)	Conf. positive (C+)	Yes	1-21037		2020-12-10	24	Stage 1 or 2	Asymptomatic mild/ moderate	13 (TDF /3TC / DTG)		Yes	2020-12-10		No											2020-12-10	0	Alive on ART	Yes	2021-05-19	5	Alive on ART
Ndirande Health Centre	3	Chipo Mpando	2022-03-03	58427	3-3-3-3-58427		2021-12-12	2020-09-08	Female non- pregnant	24		.			Yes	3-15630		2020-09-08	24	Stage 1 or 2	Asymptomatic mild/ moderate	13 (TDF /3TC / DTG)	.	Yes	2020-09-08		No											2020-09-08	0	Alive on ART	Yes	2020-12-09	3	Alive on ART
Bangwe Health Centre	2	Thandi Mleme	2022-01-01	30324	2-2-1-1-30324		2021-11-03	2021-02-10	Female pregnant	20	Routine HTC within Health		Last negative (L-)	New positive (N+)	Yes	2-15958		2021-02-10	20	Stage 1 or 2	Pregnant woman	13 (TDF /3TC / DTG)		Yes	2021-02-10		No											2021-02-10	0	Alive on ART	Yes	2021-05-12	3	Alive on ART
Ndirande Health Centre	3	Thandi Mleme	2022-01-01	70516	3-3-1-1-70516		2021-11-03	2020-08-31	Female non- pregnant	18	Routine HTC within Health		Never tested (LNev)	New positive (N+)	Yes	3-15609		2020-08-31	18	Stage 1 or 2	Asymptomatic mild/ moderate	13 (TDF /3TC / DTG)		Yes	2020-08-31		No											2020-08-31	0	Alive on ART	Yes	2020-12-28	3	Alive on ART
Zingwangwa Health Centre		Chipo Mpando		49701	49696		2021-12-17	2020-09-02	Female non- pregnant	21		.			Yes	-9215		2020-09-02	21	Stage 1 or 2	Asymptomatic mild/ moderate	13 (TDF /3TC / DTG)	.	Yes	2020-09-02		No											2020-09-02	0	Alive on ART	Yes	2020-11-02	2	Alive on ART
Makhetha Clinic	7	Patience Kalea	2022-02-02	69579	7-7-2-2-69579		2021-10-30	2020-09-03	Female non- pregnant	23	Comes with HTC family Ref slip		Never tested (LNev)	New positive (N+)	Yes	4199-07-01		2020-09-03	23	Stage 1 or 2	Asymptomatic mild/ moderate	13 (TDF /3TC / DTG)		Yes	2020-09-03		No											2020-09-03	0	Alive on ART	Yes	2021-03-31	6	Alive on ART
South Lunzu Health Centre	4	Chipo Mpando	2022-03-03	62268	4-4-3-3-62268		2021-12-14	2020-07-15	Female pregnant	21		.			Yes	7657-04-01		2020-07-15	21	Stage 1 or 2	Asymptomatic mild/ moderate	13 (TDF /3TC / DTG)	.	Yes	2020-07-15		No											2020-07-15	0	Alive on ART	Yes	2020-10-09	2	Defaulted					Home visit
Limbe Health Centre	1	Chipo Mpando	2022-03-03	23457	1-1-3-3-23457		2021-11-05	2021-03-25	Male	20	Routine HTC within Health		Last positive (L+)	Conf. positive (C+)	Yes	1-21459		2021-03-25	20	Stage 1 or 2	Asymptomatic mild/ moderate	13 (TDF /3TC / DTG)		Yes	2021-03-25		No											2021-03-25	0	Alive on ART	Yes	2021-06-22	2	Defaulted					Both
Ndirande Health Centre	3	Patience Kalea	2022-02-02	67697	3-3-2-2-67697		2021-11-03	2020-08-24	Female non- pregnant	23	Routine HTC within Health		Last negative (L-)	New positive (N+)	Yes	3-15596		2020-08-24	23	Stage 1 or 2	Asymptomatic mild/ moderate	13 (TDF /3TC / DTG)		Yes	2020-08-24		No											2020-08-24	0	Alive on ART	Yes	2020-11-19	2	Defaulted					Both
Ndirande Health Centre	3	Chipo Mpando	2022-03-03	56782	3-3-3-3-56782		2021-12-12	2021-02-04	Female non- pregnant	15		.			Yes	3-15938		2021-02-04	15	Stage 1 or 2	Asymptomatic mild/ moderate	13 (TDF /3TC / DTG)	.	Yes	2021-02-04		No											2021-02-04	0	Alive on ART	Yes	2021-05-12	3	TO
South Lunzu Health Centre	2905	Chipo Mpando	CM	29640	2905-4-CM-29640		2021-11-18	2020-12-22	Female non- pregnant	20	Routine HTC within Health		Last positive (L+)	Conf. positive (C+)	Yes	2905-7936		2020-12-22	20	Stage 1 or 2	Asymptomatic mild/ moderate	13 (TDF /3TC / DTG)		Yes	2020-12-22		No											2020-12-22	0	Alive on ART	Yes	2021-01-14	0	Alive on ART
Limbe Health Centre	1	Chipo Mpando	2022-03-03	95798	1-1-3-3-95798		2021-11-05	2021-03-10	Male	21	Comes with HTC family Ref slip		Never tested (LNev)	New positive (N+)	Yes	1-21382		2021-03-10	21	Stage 1 or 2	Asymptomatic mild/ moderate	13 (TDF /3TC / DTG)		Yes	2021-03-10		No											2021-03-10	0	Alive on ART	Yes	2021-06-03	2	Alive on ART
Limbe Health Centre	1	Patience Kalea	2022-02-02	65217	1-1-2-2-65217		2021-11-04	2021-03-23	Female non- pregnant	20	Comes with HTC family Ref slip		Never tested (LNev)	New positive (N+)	Yes	1-21443		2021-03-23	20	Stage 1 or 2	Asymptomatic mild/ moderate	13 (TDF /3TC / DTG)		Yes	2021-03-23		No											2021-03-23	0	Alive on ART	Yes	2021-06-15	2	Defaulted					Both
Makhetha Clinic	7	Patience Kalea	2022-02-02	12965	7-7-2-2-12965		2021-10-29	2021-02-10	Female non- pregnant	21	Comes with HTC family Ref slip		Last negative (L-)	New positive (N+)	Yes	4423-07-01		2021-02-10	21	Stage 1 or 2	Asymptomatic mild/ moderate	13 (TDF /3TC / DTG)		Yes	2021-02-10		No											2021-02-10	0	Alive on ART	Yes	2021-05-06	2	Alive on ART
Limbe Health Centre	1	Patience Kalea	2022-02-02	19058	1-1-2-2-19058		2021-11-06	2020-09-16	Male	24	Routine HTC within Health		Last negative (L-)	New positive (N+)	Yes	1-20656		2020-09-16	24	Stage 3	Advanced	13 (TDF /3TC / DTG)		Yes	2020-09-16		No											2020-09-16	0	Alive on ART	Yes	2020-12-09	2	Alive on ART
Ndirande Health Centre	3	Chipo Mpando	2022-03-03	22885	3-3-3-3-22885		2021-12-12	2020-08-24	Male	17		.			Yes	3-15593		2020-08-24	17	Stage 1 or 2	Asymptomatic mild/ moderate	13 (TDF /3TC / DTG)	.	Yes	2020-08-24		No											2020-08-24	0	Alive on ART	Yes	2020-11-17	2	Defaulted					Both
Chilomoni Health Centre	6	Chipo Mpando	2022-03-03	13227	6-6-3-3-13227		2021-12-15	2020-09-15	Female non- pregnant	23		.			Yes	6-11186		2020-09-15	23	Stage 1 or 2	Asymptomatic mild/ moderate	13 (TDF /3TC / DTG)	.	Yes	2020-09-15		No											2020-09-15	0	Alive on ART	Yes	2020-10-05	0	Alive on ART
Makhetha Clinic	7	Patience Kalea	2022-02-02	41086	7-7-2-2-41086		2021-10-29	2021-03-03	Male	20	Comes with HTC family Ref slip		Last negative (L-)	New positive (N+)	Yes	4443-07-01		2021-03-03	20	Stage 1 or 2	Asymptomatic mild/ moderate	13 (TDF /3TC / DTG)		Yes	2021-03-03		No											2021-03-03	0	Alive on ART	Yes	2021-03-20	0	Alive on ART
Zingwangwa Health Centre	5	Chipo Mpando	2022-03-03	55469	5-5-3-3-55469		2021-12-17	2021-01-28	Female non- pregnant	21		.			Yes	9577-05-01		2021-01-28	21	Stage 1 or 2	Asymptomatic mild/ moderate	13 (TDF /3TC / DTG)	.	Yes	2021-01-28		No											2021-01-28	0	Alive on ART	Yes	2021-04-07	2	Alive on ART
Limbe Health Centre	1	Chipo Mpando	2022-03-03	83850	1-1-3-3-83850		2021-11-03	2020-12-05	Female non- pregnant	18	Other	Vct	Last negative (L-)	New positive (N+)	Yes	1-21008		2020-12-05	18	Stage 1 or 2	Asymptomatic mild/ moderate	13 (TDF /3TC / DTG)		Yes	2020-12-05		No											2020-12-05	0	Alive on ART	Yes	2021-03-05	3	Alive on ART
Limbe Health Centre	1	Patience Kalea	2022-02-02	49049	1-1-2-2-49049		2021-11-05	2020-11-02	Male	23	Routine HTC within Health		Last positive (L+)	Conf. positive (C+)	Yes	1-20850		2020-11-02	23	Stage 1 or 2	Asymptomatic mild/ moderate	13 (TDF /3TC / DTG)		Yes	2020-11-02		No											2020-11-02	0	Alive on ART	Yes	2021-01-27	2	Alive on ART
Zingwangwa Health Centre		Chipo Mpando		32985	32980		2021-12-17	2020-08-26	Female non- pregnant	19		.			Yes	-9189		2020-08-26	19	Stage 1 or 2	Asymptomatic mild/ moderate	13 (TDF /3TC / DTG)	.	Yes	2020-08-26		No											2020-08-26	0	Alive on ART	Yes	2020-11-24	2	Alive on ART
Makhetha Clinic	7	Patience Kalea	2022-02-02	10075	7-7-2-2-10075		2021-10-29	2021-02-24	Female non- pregnant	23	Routine HTC within Health		Last negative (L-)	New positive (N+)	Yes	4436-07-01		2021-02-24	23	Stage 1 or 2	Asymptomatic mild/ moderate	13 (TDF /3TC / DTG)		Yes	2021-02-24		No											2021-02-24	0	Alive on ART	Yes	2021-03-18	0	Alive on ART
Zingwangwa Health Centre		Chipo Mpando		75861	75856		2021-12-17	2020-09-11	Female non- pregnant	23		.			Yes	-9248		2020-09-11	23	Stage 1 or 2	Asymptomatic mild/ moderate	13 (TDF /3TC / DTG)	.	Yes	2020-09-11		No											2020-09-11	0	Alive on ART	Yes	2021-01-14	4	Alive on ART
Makhetha Clinic	7	Jericho Ngwenya	2022-04-04	20071	7-7-4-4-20071		2021-10-29	2020-10-12	Female non- pregnant	18	Routine HTC within Health		Never tested (LNev)	New positive (N+)	Yes	4264-07-01		2020-10-12	18	Stage 1 or 2	Asymptomatic mild/ moderate	13 (TDF /3TC / DTG)		Yes	2020-10-12		No											2020-10-12	0	Alive on ART	Yes	2021-01-07	2	Alive on ART
Zingwangwa Health Centre	5	Chipo Mpando	2022-03-03	74581	5-5-3-3-74581		2021-12-17	2021-02-13	Female non- pregnant	23		.			Yes	9646-05-01		2021-02-13	23	Stage 1 or 2	Asymptomatic mild/ moderate	13 (TDF /3TC / DTG)	.	Yes	2021-02-13		No											2021-02-13	0	TO	Yes	2021-05-12	2	Alive on ART
Zingwangwa Health Centre	5	Chipo Mpando	2022-03-03	61284	5-5-3-3-61284		2021-12-17	2021-02-09	Female non- pregnant	24		.			Yes	9613-05-01		2021-02-09	24	Stage 1 or 2	Asymptomatic mild/ moderate	13 (TDF /3TC / DTG)	.	Yes	2021-02-09		No											2021-02-09	0	Alive on ART	Yes	2021-05-12	3	Alive on ART
Zingwangwa Health Centre	5	Chipo Mpando	2022-03-03	31700	5-5-3-3-31700		2021-12-17	2021-02-01	Female non- pregnant	24		.			Yes	9599-05-01		2021-02-01	24	Stage 1 or 2	Asymptomatic mild/ moderate	13 (TDF /3TC / DTG)	.	Yes	2021-02-01		No											2021-02-01	0	Alive on ART	Yes	2021-05-05	3	Alive on ART
Zingwangwa Health Centre	5	Chipo Mpando	2022-03-03	87485	5-5-3-3-87485		2021-12-17	2021-03-16	Female non- pregnant	18		.			Yes	9698-05-01		2021-03-16	18	Stage 1 or 2	Asymptomatic mild/ moderate	13 (TDF /3TC / DTG)	.	Yes	2021-03-16		No											2021-03-16	0	Alive on ART	Yes	2021-07-12	3	Alive on ART
Zingwangwa Health Centre	5	Chipo Mpando	2022-03-03	21822	5-5-3-3-21822		2021-12-17	2021-02-10	Female non- pregnant	22		.			Yes	9603-05-01		2021-02-10	22	Stage 1 or 2	Asymptomatic mild/ moderate	13 (TDF /3TC / DTG)	.	Yes	2021-02-10		No											2021-02-10	0	Alive on ART	Yes	2021-03-09	0	Defaulted					Home visit
Zingwangwa Health Centre	5	Thandi Mleme	2022-01-01	67906	5-5-1-1-67906		2021-11-03	2021-02-17	Female non- pregnant	18	Comes with HTC family Ref slip		Last negative (L-)	New positive (N+)	Yes	9621-05-01		2021-02-17	18	Stage 1 or 2	Asymptomatic mild/ moderate	13 (TDF /3TC / DTG)		Yes	2021-02-17		No											2021-02-17	0	Alive on ART	Yes	2021-04-28	2	Alive on ART
Limbe Health Centre	1	Jericho Ngwenya	2022-04-04	90391	1-1-4-4-90391		2021-11-05	2020-08-19	Female non- pregnant	17	Routine HTC within Health		Never tested (LNev)	New positive (N+)	Yes	1-20532		2020-08-19	17	Stage 1 or 2	Asymptomatic mild/ moderate	13 (TDF /3TC / DTG)		Yes	2020-08-19		No											2020-08-19	0	Alive on ART	Yes	2020-12-20	4	Defaulted					Both
Bangwe Health Centre	2	Thandi Mleme	2022-01-01	45197	2-2-1-1-45197		2021-10-28	2020-07-31	Female non- pregnant	24	Routine HTC within Health		Last negative (L-)	New positive (N+)	Yes	2-15364		2020-07-31	24	Stage 1 or 2	Asymptomatic mild/ moderate	13 (TDF /3TC / DTG)		Yes	2020-07-31		No											2020-07-31	0	Alive on ART	Yes	2020-08-27	0	Defaulted					Home visit
South Lunzu Health Centre	4	Thandi Mleme	2022-01-01	41165	4-4-1-1-41165		2021-10-30	2020-11-11	Male	17	Comes with HTC family Ref slip		Last negative (L-)	New positive (N+)	Yes	7856-04-01		2020-11-11	17	Stage 1 or 2	Asymptomatic mild/ moderate	13 (TDF /3TC / DTG)		Yes	2020-11-11		No											2020-11-11	0	Alive on ART	Yes	2020-12-12	1	Alive on ART
Bangwe Health Centre	2	Chipo Mpando	2022-03-03	41602	2-2-3-3-41602		2021-11-03	2020-08-11	Female non- pregnant	21	Routine HTC within Health		Last negative (L-)	New positive (N+)	Yes	2-15397		2020-08-11	21	Stage 1 or 2	Asymptomatic mild/ moderate	13 (TDF /3TC / DTG)		Yes	2020-08-11		No											2020-08-11	0	Alive on ART	Yes	2020-12-07	3	Alive on ART
Bangwe Health Centre	2	Thandi Mleme	2022-01-01	78740	2-2-1-1-78740		2021-10-28	2020-10-12	Female pregnant	19	Routine HTC within Health		Last negative (L-)	New positive (N+)	Yes	2-15575		2020-10-12	19	Stage 1 or 2	Pregnant woman	13 (TDF /3TC / DTG)		Yes	2020-10-12		No											2020-10-12	0	Alive on ART	Yes	2021-03-04	4	Alive on ART
Ndirande Health Centre	3	Jericho Ngwenya	2022-04-04	97934	3-3-4-4-97934		2021-11-02	2020-08-31	Female pregnant	20	Routine HTC within Health		Last negative (L-)	New positive (N+)	Yes	3-15610		2020-08-31	20	Stage 1 or 2	Pregnant woman	13 (TDF /3TC / DTG)		Yes	2020-08-31		No											2020-08-31	0	Alive on ART	Yes	2021-03-31	7	Alive on ART
Ndirande Health Centre	3	Chipo Mpando	2022-03-03	61292	3-3-3-3-61292		2021-12-12	2020-08-21	Female pregnant	22		.			Yes	3-15591		2020-08-21	22	Stage 1 or 2	Pregnant woman	13 (TDF /3TC / DTG)	.	Yes	2020-08-21		No											2020-08-21	0	Alive on ART	Yes	2021-03-31	7	Alive on ART
Zingwangwa Health Centre	5072	Patience Kalea	PK	40243	5072-5-PK-40243		2021-11-18	2020-08-17	Female non- pregnant	21	Other	VCT	Last negative (L-)	New positive (N+)	Yes	5072-9154		2020-08-17	21	Stage 1 or 2	Asymptomatic mild/ moderate	13 (TDF /3TC / DTG)		Yes	2020-08-17		No											2020-08-17	0	Alive on ART	Yes	2021-11-14	14	TO
South Lunzu Health Centre	4	Thandi Mleme	2022-01-01	37392	4-4-1-1-37392		2021-10-31	2020-12-08	Female non- pregnant	24	Routine HTC within Health		Last negative (L-)	New positive (N+)	Yes	7910-04-01		2020-12-08	24	Stage 1 or 2	Asymptomatic mild/ moderate	13 (TDF /3TC / DTG)		Yes	2020-12-08		No											2020-12-08	0	Alive on ART	Yes	2021-06-04	5	Alive on ART
Bangwe Health Centre	2	Chipo Mpando	2022-03-03	23857	2-2-3-3-23857		2021-12-12	2021-02-19	Female non- pregnant	23		.			Yes	2-15979		2021-02-19	23	Stage 1 or 2	Asymptomatic mild/ moderate	13 (TDF /3TC / DTG)	.	Yes	2021-02-19		No											2021-02-19	0	Alive on ART	Yes	2021-03-18	0	Alive on ART
Limbe Health Centre	1	Jericho Ngwenya	2022-04-04	30507	1-1-4-4-30507		2021-11-03	2021-03-16	Female pregnant	17	Routine HTC within Health		Last negative (L-)	New positive (N+)	Yes	1-21410		2021-03-16	17	Stage 1 or 2	Pregnant woman	13 (TDF /3TC / DTG)		Yes	2021-03-16		No											2021-03-16	0	Alive on ART	Yes	2021-06-04	2	Defaulted					Home visit
Limbe Health Centre	1	Chipo Mpando	2022-03-03	40490	1-1-3-3-40490		2021-11-05	2021-03-18	Female pregnant	21	Routine HTC within Health		Last negative (L-)	New positive (N+)	Yes	1-21423		2021-03-18	21	Stage 1 or 2	Pregnant woman	13 (TDF /3TC / DTG)		Yes	2021-03-18		No											2021-03-18	0	Alive on ART	Yes	2021-06-07	2	Defaulted					Both
Zingwangwa Health Centre		Chipo Mpando		10051	10046		2021-12-17	2020-11-06	Male	21		.			Yes	-9343		2020-11-06	21	Stage 1 or 2	Asymptomatic mild/ moderate	13 (TDF /3TC / DTG)	.	Yes	2020-11-06		No											2020-11-06	0	Alive on ART	Yes	2021-02-01	2	Defaulted					Both
Zingwangwa Health Centre	5	Chipo Mpando	2022-03-03	10060	5-5-3-3-10060		2021-12-17	2021-01-07	Female non- pregnant	21		.			Yes	9598-05-01		2021-01-07	21	Stage 1 or 2	Asymptomatic mild/ moderate	13 (TDF /3TC / DTG)	.	Yes	2021-01-07		No											2021-01-07	0	Alive on ART	Yes	2021-04-07	3	Defaulted					Home visit
Zingwangwa Health Centre	5	Chipo Mpando	2022-03-03	56771	5-5-3-3-56771		2021-12-17	2020-12-31	Female non- pregnant	17		.			Yes	9516-05-01		2020-12-31	17	Stage 1 or 2	Asymptomatic mild/ moderate	13 (TDF /3TC / DTG)	.	Yes	2020-12-31		No											2020-12-31	0	Alive on ART	Yes	2021-03-31	3	Defaulted					Home visit
Zingwangwa Health Centre		Chipo Mpando		66634	66629		2021-12-17	2020-08-12	Female non- pregnant	24		.			Yes	-9181		2020-08-12	24	Stage 1 or 2	Asymptomatic mild/ moderate	13 (TDF /3TC / DTG)	.	Yes	2020-08-12		No											2020-08-12	0	Alive on ART	Yes	2020-11-19	3	Defaulted					Home visit
Zingwangwa Health Centre	5	Chipo Mpando	2022-03-03	73333	5-5-3-3-73333		2021-12-17	2021-02-01	Female non- pregnant	20		.			Yes	9597-05-01		2021-02-01	20	Stage 1 or 2	Asymptomatic mild/ moderate	13 (TDF /3TC / DTG)	.	Yes	2021-02-01		No											2021-02-01	0	Alive on ART	Yes	2021-05-19	3	Alive on ART
Limbe Health Centre	1	Chipo Mpando	2022-03-03	45548	1-1-3-3-45548		2021-11-03	2020-12-23	Male	20	Routine HTC within Health		Last positive (L+)	Conf. positive (C+)	Yes	1-21103		2020-12-23	20	Stage 1 or 2	Asymptomatic mild/ moderate	13 (TDF /3TC / DTG)		Yes	2020-12-23		No											2020-12-23	0	Alive on ART	Yes	2021-03-23	3	Alive on ART
Zingwangwa Health Centre	5	Chipo Mpando	2022-03-03	10512	5-5-3-3-10512		2021-12-17	2020-12-26	Female non- pregnant	20		.			Yes	9499-05-01		2020-12-26	20	Stage 1 or 2	Asymptomatic mild/ moderate	13 (TDF /3TC / DTG)	.	Yes	2020-12-26		No											2020-12-26	0	Alive on ART	Yes	2021-03-24	2	Defaulted					Home visit
Zingwangwa Health Centre	5	Chipo Mpando	2022-03-03	84133	5-5-3-3-84133		2021-12-17	2021-01-31	Female non- pregnant	23		.			Yes	9609-05-01		2021-01-31	23	Stage 1 or 2	Asymptomatic mild/ moderate	13 (TDF /3TC / DTG)	.	Yes	2021-01-31		No											2021-01-31	0	Alive on ART	Yes	2021-05-05	3	Defaulted					Both
Zingwangwa Health Centre	5	Chipo Mpando	2022-03-03	41428	5-5-3-3-41428		2021-12-17	2020-12-30	Female non- pregnant	20		.			Yes	9512-05-01		2020-12-30	20	Stage 1 or 2	Asymptomatic mild/ moderate	13 (TDF /3TC / DTG)	.	Yes	2020-12-30		No											2020-12-30	0	Alive on ART	Yes	2021-03-24	2	Defaulted					Home visit
Zingwangwa Health Centre	5	Chipo Mpando	2022-03-03	11154	5-5-3-3-11154		2021-12-17	2020-12-27	Female non- pregnant	18		.			Yes	9501-05-01		2020-12-27	18	Stage 1 or 2	Asymptomatic mild/ moderate	13 (TDF /3TC / DTG)	.	Yes	2020-12-27		No											2020-12-27	0	Alive on ART	Yes	2021-03-24	2	Defaulted					Home visit
Limbe Health Centre	1	Chipo Mpando	2022-03-03	56058	1-1-3-3-56058		2021-11-05	2021-01-20	Male	23	Comes with HTC family Ref slip		Never tested (LNev)	New positive (N+)	Yes	1-21203		2021-01-20	23	Stage 1 or 2	Asymptomatic mild/ moderate	13 (TDF /3TC / DTG)		Yes	2021-01-20		No											2021-01-20	0	Alive on ART	Yes	2021-04-06	2	Alive on ART
Limbe Health Centre	1	Jericho Ngwenya	2022-04-04	89089	1-1-4-4-89089		2021-11-03	2021-02-26	Female non- pregnant	23	Comes with HTC family Ref slip		Last negative (L-)	New positive (N+)	Yes	1-21339		2021-02-26	23	Stage 1 or 2	Asymptomatic mild/ moderate	13 (TDF /3TC / DTG)		Yes	2021-02-26		No											2021-02-26	0	Alive on ART	Yes	2021-06-30	4	Alive on ART
Limbe Health Centre	1	Chipo Mpando	2022-03-03	11008	1-1-3-3-11008		2021-12-13	2021-02-23	Female pregnant	24		.			Yes	1-21325		2021-02-23	24	Stage 1 or 2	Asymptomatic mild/ moderate	13 (TDF /3TC / DTG)	.	Yes	2021-02-23		No											2021-02-23	0	Alive on ART	Yes	2021-05-20	2	Alive on ART
Limbe Health Centre	1	Jericho Ngwenya	2022-04-04	51161	1-1-4-4-51161		2021-11-03	2021-03-30	Female pregnant	20	Routine HTC within Health		Last negative (L-)	New positive (N+)	Yes	1-21475		2021-03-30	20	Stage 1 or 2	Pregnant woman	13 (TDF /3TC / DTG)		Yes	2021-03-30		No											2021-03-30	0	Alive on ART	Yes	2021-04-22	0	Alive on ART
South Lunzu Health Centre	4	Patience Kalea	2022-02-02	57924	4-4-2-2-57924		2021-11-01	2020-10-13	Female non- pregnant	20	Routine HTC within Health		Last negative (L-)	New positive (N+)	Yes	7830-04-01		2020-10-13	20	Stage 1 or 2	Asymptomatic mild/ moderate	13 (TDF /3TC / DTG)		Yes	2020-10-13		No											2020-10-13	0	Alive on ART	Yes	2020-11-10	0	Alive on ART
Bangwe Health Centre	2	Chipo Mpando	2022-03-03	33981	2-2-3-3-33981		2021-10-28	2020-10-26	Female non- pregnant	21	Routine HTC within Health		Last negative (L-)	New positive (N+)	Yes	2-15622		2020-10-26	21	Stage 1 or 2	Asymptomatic mild/ moderate	13 (TDF /3TC / DTG)		Yes	2020-10-26		No											2020-10-26	0	Alive on ART	Yes	2020-12-23	1	Alive on ART
Limbe Health Centre	1	Chipo Mpando	2022-03-03	26630	1-1-3-3-26630		2021-11-05	2021-01-04	Female non- pregnant	20	Routine HTC within Health		Last negative (L-)	New positive (N+)	Yes	1-21124		2021-01-04	20	Stage 1 or 2	Asymptomatic mild/ moderate	13 (TDF /3TC / DTG)		Yes	2021-01-04		No											2021-01-04	0	Alive on ART	Yes	2021-04-22	3	Alive on ART
Limbe Health Centre	1	Chipo Mpando	2022-03-03	78628	1-1-3-3-78628		2021-11-04	2020-07-30	Female non- pregnant	20	Routine HTC within Health		Last positive (L+)	Conf. positive (C+)	Yes	1-20451		2020-07-30	20	Stage 1 or 2	Asymptomatic mild/ moderate	13 (TDF /3TC / DTG)		Yes	2020-07-30		No											2020-07-30	0	Alive on ART	Yes	2021-04-20	8	Defaulted					Both
Limbe Health Centre	1	Chipo Mpando	2022-03-03	62070	1-1-3-3-62070		2021-12-13	2021-03-30	Female non- pregnant	24		.			Yes	1-21476		2021-03-30	24	Stage 1 or 2	Asymptomatic mild/ moderate	13 (TDF /3TC / DTG)	.	Yes	2021-03-30		No											2021-03-30	0	Alive on ART	Yes	2021-04-19	0	Alive on ART
Limbe Health Centre	1	Chipo Mpando	2022-03-03	18768	1-1-3-3-18768		2021-12-17	2021-03-05	Male	20		.			Yes	1-21364		2021-03-05	20	Stage 1 or 2	Asymptomatic mild/ moderate	13 (TDF /3TC / DTG)	.	Yes	2021-03-05		No											2021-03-05	0	Alive on ART	Yes	2021-05-04	1	Alive on ART
South Lunzu Health Centre	4	Thandi Mleme	2022-01-01	93243	4-4-1-1-93243		2021-10-31	2020-11-27	Female non- pregnant	17	Routine HTC within Health		Last negative (L-)	New positive (N+)	Yes	7886-04-01		2020-11-27	17	Stage 1 or 2	Asymptomatic mild/ moderate	13 (TDF /3TC / DTG)		Yes	2020-11-27		No											2020-11-27	0	Alive on ART	Yes	2020-12-22	0	Alive on ART
South Lunzu Health Centre	4	Chipo Mpando	2022-03-03	33532	4-4-3-3-33532		2021-10-30	2021-03-12	Female non- pregnant	21	Comes with HTC family Ref slip		Last negative (L-)	New positive (N+)	Yes	8077-04-01		2021-03-12	21	Stage 3	Advanced	13 (TDF /3TC / DTG)		Yes	2021-03-12		No											2021-03-12	0	Alive on ART	Yes	2021-04-06	0	Alive on ART
Ndirande Health Centre	3	Patience Kalea	2022-02-02	82285	3-3-2-2-82285		2021-11-03	2021-03-08	Female pregnant	23	Routine HTC within Health		Never tested (LNev)	New positive (N+)	Yes	3-15996		2021-03-08	23	Stage 1 or 2	Pregnant woman	13 (TDF /3TC / DTG)		Yes	2021-03-08		No											2021-03-08	0	Alive on ART	Yes	2021-04-09	1	Alive on ART
South Lunzu Health Centre	4	Jericho Ngwenya	2022-04-04	69951	4-4-4-4-69951		2021-10-31	2020-11-02	Female pregnant	19	Routine HTC within Health		Never tested (LNev)	New positive (N+)	Yes	5545-04-01		2020-11-02	19	Stage 1 or 2	Pregnant woman	13 (TDF /3TC / DTG)		Yes	2020-11-02		No											2020-11-02	0	Alive on ART	Yes	2020-12-01	0	Alive on ART
South Lunzu Health Centre	4	Patience Kalea	2022-02-02	17634	4-4-2-2-17634		2021-10-30	2020-09-03	Female non- pregnant	22	Routine HTC within Health		Last negative (L-)	New positive (N+)	Yes	7734-04-01		2020-09-03	22	Stage 1 or 2	Asymptomatic mild/ moderate	13 (TDF /3TC / DTG)		Yes	2020-09-03		No											2020-09-03	0	Alive on ART	Yes	2020-12-31	3	Alive on ART
Makhetha Clinic	7	Jericho Ngwenya	2022-04-04	80306	7-7-4-4-80306		2021-10-29	2020-11-26	Female non- pregnant	18	Comes with HTC family Ref slip		Last negative (L-)	New positive (N+)	Yes	4331-07-01		2020-11-26	18	Stage 1 or 2	Asymptomatic mild/ moderate	13 (TDF /3TC / DTG)		Yes	2020-11-26		No											2020-11-26	0	Alive on ART	Yes	2021-03-24	3	Alive on ART
Zingwangwa Health Centre	5	Chipo Mpando	2022-03-03	82804	5-5-3-3-82804		2021-12-17	2021-03-23	Female non- pregnant	24		.			Yes	9730-05-01		2021-03-23	24	Stage 1 or 2	Asymptomatic mild/ moderate	13 (TDF /3TC / DTG)	.	Yes	2021-03-23		No											2021-03-23	0	Alive on ART	Yes	2021-06-23	3	Missed appointment	Home visit	1
Ndirande Health Centre	3	Chipo Mpando	2022-03-03	15982	3-3-3-3-15982		2021-12-12	2020-12-14	Female non- pregnant	17		.			Yes	3-15838		2020-12-14	17	Stage 1 or 2	Asymptomatic mild/ moderate	13 (TDF /3TC / DTG)	.	Yes	2020-12-14		No											2020-12-14	0	Alive on ART	Yes	2021-01-12	0	Defaulted					Both
Zingwangwa Health Centre	5072	Jericho Ngwenya	JN	87789	5072-5-JN-87789		2021-11-18	2020-09-09	Female pregnant	23	Routine HTC within Health		Last negative (L-)	New positive (N+)	Yes	5072-9205		2020-09-09	23	Stage 1 or 2	Pregnant woman	13 (TDF /3TC / DTG)		Yes	2020-09-09		No											2020-09-09	0	Alive on ART	Yes	2020-11-30	2	Alive on ART
Zingwangwa Health Centre	5	Chipo Mpando	2022-03-03	38257	5-5-3-3-38257		2021-12-17	2021-03-20	Female non- pregnant	24		.			Yes	9727-05-01		2021-03-20	24	Stage 1 or 2	Asymptomatic mild/ moderate	13 (TDF /3TC / DTG)	.	Yes	2021-03-20		No											2021-03-20	0	Alive on ART	Yes	2021-06-17	2	Alive on ART
South Lunzu Health Centre	4	Chipo Mpando	2022-03-03	74676	4-4-3-3-74676		2021-10-30	2021-02-08	Female pregnant	20	Routine HTC within Health		Last negative (L-)	New positive (N+)	Yes	8022-04-01		2021-02-08	20	Stage 1 or 2	Pregnant woman	13 (TDF /3TC / DTG)		Yes	2021-02-08		No											2021-02-08	0	Alive on ART	Yes	2021-06-11	4	Alive on ART
Zingwangwa Health Centre	5	Chipo Mpando	2022-03-03	50728	5-5-3-3-50728		2021-11-03	2020-10-15	Female non- pregnant	21	Other	VCT	Last negative (L-)	New positive (N+)	Yes	9289-05-01		2020-10-16	21	Stage 1 or 2	Asymptomatic mild/ moderate	13 (TDF /3TC / DTG)		Yes	2020-10-16		No											2020-10-16	0	Alive on ART	Yes	2020-11-10	0	Alive on ART
Limbe Health Centre	1	Chipo Mpando	2022-03-03	83220	1-1-3-3-83220		2021-11-04	2020-09-04	Female pregnant	24	Routine HTC within Health		Last negative (L-)	New positive (N+)	Yes	1-20596		2020-09-04	24	Stage 1 or 2	Pregnant woman	13 (TDF /3TC / DTG)		Yes	2020-09-04		No											2020-09-04	0	Alive on ART	Yes	2020-12-17	3	Alive on ART
Ndirande Health Centre	3	Chipo Mpando	2022-03-03	81163	3-3-3-3-81163		2021-12-12	2020-12-04	Female pregnant	14		.			Yes	3-15814		2020-12-04	14	Stage 1 or 2	Asymptomatic mild/ moderate	13 (TDF /3TC / DTG)	.	Yes	2020-12-04		No											2020-12-04	0	Alive on ART	Yes	2020-12-31	0	Defaulted					Both
Bangwe Health Centre	2	Thandi Mleme	2022-01-01	41725	2-2-1-1-41725		2021-10-28	2020-10-26	Female pregnant	21	Routine HTC within Health		Last negative (L-)	New positive (N+)	Yes	2-15620		2020-10-26	21	Stage 1 or 2	Asymptomatic mild/ moderate	13 (TDF /3TC / DTG)		Yes	2020-10-26		No											2020-10-26	0	Alive on ART	Yes	2020-12-24	1	Alive on ART
Limbe Health Centre	1	Chipo Mpando	2022-03-03	32135	1-1-3-3-32135		2021-11-06	2020-12-10	Male	20	Routine HTC within Health		Never tested (LNev)	New positive (N+)	Yes	1-21034		2020-12-10	20	Stage 3	Advanced	13 (TDF /3TC / DTG)		Yes	2020-12-10		No											2020-12-10	0	Alive on ART	Yes	2021-03-05	2	Alive on ART
Zingwangwa Health Centre	5	Chipo Mpando	2022-03-03	42101	5-5-3-3-42101		2021-12-17	2021-03-19	Female non- pregnant	22		.			Yes	9725-05-01		2021-03-19	22	Stage 1 or 2	Asymptomatic mild/ moderate	13 (TDF /3TC / DTG)	.	Yes	2021-03-19		No											2021-03-19	0	Alive on ART	Yes	2021-06-19	3	Alive on ART
South Lunzu Health Centre	2905	Thandi Mleme	TM	27040	2905-4-TM-27040		2021-11-19	2020-08-07	Female non- pregnant	22	Routine HTC within Health		Last negative (L-)	New positive (N+)	Yes	2905-7691		2020-08-07	22	Stage 1 or 2	Asymptomatic mild/ moderate	13 (TDF /3TC / DTG)		Yes	2020-08-07		No											2020-08-07	0	Alive on ART	Yes	2021-03-29	7	TO
South Lunzu Health Centre	2905	Chipo Mpando	CM	61263	2905-4-CM-61263		2021-11-19	2020-10-23	Male	16	Routine HTC within Health		Never tested (LNev)	New positive (N+)	Yes	2905-3860		2020-10-23	16	Stage 1 or 2	Asymptomatic mild/ moderate	13 (TDF /3TC / DTG)		Yes	2020-10-23		No											2020-10-23	0	Alive on ART	Yes	2021-06-22	7	TO
Makhetha Clinic	7	Jericho Ngwenya	2022-04-04	40234	7-7-4-4-40234		2021-10-29	2020-11-30	Female non- pregnant	19	Comes with HTC family Ref slip		Never tested (LNev)	New positive (N+)	Yes	4334-07-01		2020-11-30	19	Stage 1 or 2	Asymptomatic mild/ moderate	13 (TDF /3TC / DTG)		Yes	2020-11-30		No											2020-11-30	0	Alive on ART	Yes	2021-09-16	9	TO
Zingwangwa Health Centre	5	Chipo Mpando	2022-03-03	21093	5-5-3-3-21093		2021-12-17	2021-03-24	Female non- pregnant	19		.			Yes	9724-05-01		2021-03-24	19	Stage 1 or 2	Asymptomatic mild/ moderate	13 (TDF /3TC / DTG)	.	Yes	2021-03-24		No											2021-03-24	0	Alive on ART	Yes	2021-06-23	2	Defaulted					Home visit
Limbe Health Centre	1	Patience Kalea	2022-02-02	48337	1-1-2-2-48337		2021-11-06	2020-09-11	Male	19	Routine HTC within Health		Last positive (L+)	Conf. positive (C+)	Yes	1-20633		2020-09-11	19	Stage 1 or 2	Asymptomatic mild/ moderate	13 (TDF /3TC / DTG)		Yes	2020-09-11		No											2020-09-11	0	Alive on ART	Yes	2020-12-02	2	Defaulted					Both
Zingwangwa Health Centre	5	Chipo Mpando	2022-03-03	68577	5-5-3-3-68577		2021-12-17	2020-12-31	Female non- pregnant	18		.			Yes	9502-05-01		2020-12-31	18	Stage 1 or 2	Asymptomatic mild/ moderate	13 (TDF /3TC / DTG)	.	Yes	2020-12-31		No											2020-12-31	0	Alive on ART	Yes	2021-03-24	2	Defaulted					Home visit
Chilomoni Health Centre	6	Chipo Mpando	2022-03-03	19575	6-6-3-3-19575		2021-10-31	2020-08-14	Male	10	Comes with HTC family Ref slip		Never tested (LNev)	New positive (N+)	Yes	6-11121		2020-08-14	10	Stage 1 or 2	Asymptomatic mild/ moderate	15 (ABC / 3TC + DTG)		Yes	2020-08-14		No											2020-08-14	0	Alive on ART	Yes	2020-09-10	0	Alive on ART
Ndirande Health Centre	3	Chipo Mpando	2022-03-03	85311	3-3-3-3-85311		2021-11-02	2021-03-17	Male	17	Routine HTC within Health		Last negative (L-)	New positive (N+)	Yes	3-16025		2021-03-17	17	Stage 1 or 2	Pregnant woman	13 (TDF /3TC / DTG)		Yes	2021-03-17		No											2021-03-17	0	Alive on ART	Yes	2021-04-04	0	Alive on ART
Bangwe Health Centre	2	Thandi Mleme	2022-01-01	97071	2-2-1-1-97071		2021-10-28	2021-01-13	Female pregnant	20	Routine HTC within Health		Last negative (L-)	New positive (N+)	Yes	2-15870		2021-01-13	20	Stage 1 or 2	Pregnant woman	13 (TDF /3TC / DTG)		Yes	2021-01-13		No											2021-01-13	0	Alive on ART	Yes	2021-02-18	1	Alive on ART
Chilomoni Health Centre	6	Chipo Mpando	2022-03-03	97906	6-6-3-3-97906		2021-12-15	2020-08-25	Female pregnant	19		.			Yes	2019-06-01		2020-08-25	19	Stage 1 or 2	Pregnant woman	13 (TDF /3TC / DTG)	.	Yes	2020-08-25		No											2020-08-25	0	Alive on ART	Yes	2020-09-17	0	Alive on ART
Makhetha Clinic	7	Chipo Mpando	2022-03-03	95986	7-7-3-3-95986		2021-12-15	2021-03-08	Female non- pregnant	19		.			Yes	4448-07-01		2021-03-08	19	Stage 1 or 2	Asymptomatic mild/ moderate	13 (TDF /3TC / DTG)	.	Yes	2021-03-08		No											2021-03-08	0	Alive on ART	Yes	2021-05-08	2	Alive on ART
Limbe Health Centre	1	Jericho Ngwenya	2022-04-04	60973	1-1-4-4-60973		2021-11-05	2020-08-10	Male	15	Routine HTC within Health		Never tested (LNev)	New positive (N+)	Yes	1-20498		2020-08-10	15	Stage 1 or 2	Asymptomatic mild/ moderate	13 (TDF /3TC / DTG)		Yes	2020-08-10		No											2020-08-10	0	Alive on ART	Yes	2020-11-06	2	Alive on ART
South Lunzu Health Centre	4	Jericho Ngwenya	2022-04-04	45620	4-4-4-4-45620		2021-10-30	2020-07-27	Female pregnant	19	Routine HTC within Health		Last negative (L-)	New positive (N+)	Yes	7664-04-01		2020-07-27	19	Stage 1 or 2	Pregnant woman	13 (TDF /3TC / DTG)		Yes	2020-07-27		No											2020-07-27	0	Alive on ART	Yes	2020-08-20	0	Alive on ART
Chilomoni Health Centre	6	Chipo Mpando	2022-03-03	42724	6-6-3-3-42724		2021-10-31	2020-07-30	Female non- pregnant	20	Other	Vct	Never tested (LNev)	New positive (N+)	Yes	6-11095		2020-07-30	20	Stage 1 or 2	Asymptomatic mild/ moderate	13 (TDF /3TC / DTG)		Yes	2020-07-30		No											2020-07-30	0	Alive on ART	Yes	2020-08-25	0	Alive on ART
Limbe Health Centre	1	Chipo Mpando	2022-03-03	64185	1-1-3-3-64185		2021-11-04	2020-09-03	Female non- pregnant	23	Routine HTC within Health		Last negative (L-)	New positive (N+)	Yes	1-20592		2020-09-03	23	Stage 1 or 2	Asymptomatic mild/ moderate	13 (TDF /3TC / DTG)		Yes	2020-09-03		No											2020-09-03	0	Alive on ART	Yes	2021-03-02	5	Defaulted					Both
Makhetha Clinic	7	Patience Kalea	2022-02-02	83264	7-7-2-2-83264		2021-10-30	2020-07-20	Female pregnant	24	Routine HTC within Health		Never tested (LNev)	New positive (N+)	Yes	4115-07-01		2020-07-20	24	Stage 1 or 2	Pregnant woman	13 (TDF /3TC / DTG)		Yes	2020-07-20		No											2020-07-20	0	Alive on ART	Yes	2020-12-29	5	Defaulted					Both
Limbe Health Centre	1	Patience Kalea	2022-02-02	50746	1-1-2-2-50746		2021-11-04	2020-12-08	Female pregnant	20	Routine HTC within Health		Last negative (L-)	New positive (N+)	Yes	1-21024		2020-12-08	20	Stage 1 or 2	Pregnant woman	13 (TDF /3TC / DTG)		Yes	2020-12-08		No											2020-12-08	0	Alive on ART	Yes	2021-01-07	0	Alive on ART
Ndirande Health Centre	3	Chipo Mpando	2022-03-03	10263	3-3-3-3-10263		2021-12-12	2021-02-25	Female pregnant	20		.			Yes	3-15977		2021-02-25	20	Stage 1 or 2	Asymptomatic mild/ moderate	13 (TDF /3TC / DTG)	.	Yes	2021-02-25		No											2021-02-25	0	Alive on ART	Yes	2021-05-21	2	Missed appointment	Home visit	7	Yes	1
Zingwangwa Health Centre	5	Chipo Mpando	2022-03-03	52544	5-5-3-3-52544		2021-12-17	2020-12-26	Female non- pregnant	20		.			Yes	9495-05-01		2020-12-26	20	Stage 1 or 2	Asymptomatic mild/ moderate	13 (TDF /3TC / DTG)	.	Yes	2020-12-26		No											2020-12-26	0	Alive on ART	Yes	2021-03-24	2	Missed appointment	Home visit	7	Yes	1
Chilomoni Health Centre	6	Jericho Ngwenya	2022-04-04	10070	6-6-4-4-10070		2021-10-31	2021-02-15	Female non- pregnant	22	Routine HTC within Health		Never tested (LNev)	New positive (N+)	Yes	6-11411		2021-02-15	22	Stage 1 or 2	Asymptomatic mild/ moderate	13 (TDF /3TC / DTG)		Yes	2021-02-15		No											2021-02-15	0	Alive on ART	Yes	2021-03-15	1	Alive on ART
Chilomoni Health Centre	6	Jericho Ngwenya	2022-04-04	62694	6-6-4-4-62694		2021-10-31	2021-01-25	Female non- pregnant	23	Comes with HTC family Ref slip		Last negative (L-)	New positive (N+)	Yes	6-11415		2021-01-25	23	Stage 1 or 2	Asymptomatic mild/ moderate	13 (TDF /3TC / DTG)		Yes	2021-01-25		No											2021-01-25	0	Alive on ART	Yes	2021-02-23	0	Alive on ART
Bangwe Health Centre	2	Chipo Mpando	2022-03-03	31878	2-2-3-3-31878		2021-12-12	2021-02-19	Female non- pregnant	21		.			Yes	2-15977		2021-02-19	21	Stage 1 or 2	Asymptomatic mild/ moderate	13 (TDF /3TC / DTG)	.	Yes	2021-02-19		No											2021-02-19	0	Alive on ART	Yes	2021-03-25	1	Alive on ART
Ndirande Health Centre	3	Patience Kalea	2022-02-02	10640	3-3-2-2-10640		2021-11-03	2021-03-31	Female pregnant	18	Routine HTC within Health		Last negative (L-)	New positive (N+)	Yes	3-16055		2021-03-31	18	Stage 1 or 2	Pregnant woman	13 (TDF /3TC / DTG)		Yes	2021-03-31		No											2021-03-31	0	Alive on ART	Yes	2021-04-30	0	Alive on ART
Zingwangwa Health Centre	5	Thandi Mleme	2022-01-01	88205	5-5-1-1-88205		2021-11-03	2021-01-06	Female pregnant	24	Routine HTC within Health		Last positive (L+)	Conf. positive (C+)	Yes	9490-05-01		2021-01-06	24	Stage 1 or 2	Pregnant woman	13 (TDF /3TC / DTG)		Yes	2021-01-06		No											2021-01-06	0	Alive on ART	Yes	2021-02-01	0	Alive on ART
Ndirande Health Centre	3	Patience Kalea	2022-02-02	92661	3-3-2-2-92661		2021-11-03	2021-02-24	Female pregnant	22	Routine HTC within Health		Last negative (L-)	New positive (N+)	Yes	3-15975		2021-02-24	22	Stage 1 or 2	Pregnant woman	13 (TDF /3TC / DTG)		Yes	2021-02-24		No											2021-02-24	0	Alive on ART	Yes	2021-03-25	1	Alive on ART
Makhetha Clinic	7	Jericho Ngwenya	2022-04-04	37551	7-7-4-4-37551		2021-10-30	2020-10-08	Male	15	Comes with HTC family Ref slip		Never tested (LNev)	New positive (N+)	Yes	4263-07-01		2020-10-08	15	Stage 1 or 2	Asymptomatic mild/ moderate	13 (TDF /3TC / DTG)		Yes	2020-10-08		No											2020-10-08	0	Alive on ART	Yes	2020-12-31	2	Alive on ART
Bangwe Health Centre	2	Jericho Ngwenya	2022-04-04	21126	2-2-4-4-21126		2021-10-28	2020-10-16	Male	24	Other	VCT	Last negative (L-)	New positive (N+)	Yes	2-15593		2020-10-16	24	Stage 1 or 2	Asymptomatic mild/ moderate	13 (TDF /3TC / DTG)		Yes	2020-10-16		No											2020-10-16	0	Alive on ART	Yes	2020-11-12	0	Alive on ART
Zingwangwa Health Centre	5	Thandi Mleme	2022-01-01	43748	5-5-1-1-43748		2021-11-03	2021-03-25	Female non- pregnant	24	Other	Vct	Last negative (L-)	New positive (N+)	Yes	9707-05-01		2021-03-25	24	Stage 1 or 2	Asymptomatic mild/ moderate	13 (TDF /3TC / DTG)		Yes	2021-03-25		No											2021-03-25	0	Alive on ART	Yes	2021-04-23	0	Alive on ART
South Lunzu Health Centre	4	Chipo Mpando	2022-03-03	14238	4-4-3-3-14238		2021-10-30	2021-03-20	Male	15	Comes with HTC family Ref slip		Last positive (L+)	Conf. positive (C+)	Yes	8094-04-01		2021-03-22	15	Stage 1 or 2	Asymptomatic mild/ moderate	15 (ABC / 3TC + DTG)		Yes	2021-03-22		No											2021-03-22	0	Alive on ART	Yes	2021-04-22	1	Alive on ART
Limbe Health Centre	1	Chipo Mpando	2022-03-03	74159	1-1-3-3-74159		2021-11-03	2021-02-02	Male	21	Comes with HTC family Ref slip		Last positive (L+)	Conf. positive (C+)	Yes	1-21257		2021-02-02	21	Stage 1 or 2	Asymptomatic mild/ moderate	13 (TDF /3TC / DTG)		Yes	2021-02-02		No											2021-02-02	0	Alive on ART	Yes	2021-05-04	3	Alive on ART
Limbe Health Centre	1	Thandi Mleme	2022-01-01	43826	1-1-1-1-43826		2021-11-03	2020-10-13	Male	23	Routine HTC within Health		Last negative (L-)	New positive (N+)	Yes	1-20765		2020-10-13	23	Stage 1 or 2	Asymptomatic mild/ moderate	13 (TDF /3TC / DTG)		Yes	2020-10-13		No											2020-10-13	0	Alive on ART	Yes	2021-02-11	3	Alive on ART
South Lunzu Health Centre	4	Chipo Mpando	2022-03-03	44612	4-4-3-3-44612		2021-12-14	2021-03-22	Female non- pregnant	21		.			Yes	8095-04-01		2021-03-22	21	Stage 1 or 2	Asymptomatic mild/ moderate	13 (TDF /3TC / DTG)	.	Yes	2021-03-22		No											2021-03-22	0	Alive on ART	Yes	2021-06-17	2	Alive on ART
Zingwangwa Health Centre	5	Jericho Ngwenya	2022-04-04	68526	5-5-4-4-68526		2021-10-28	2020-08-26	Female non- pregnant	22	Routine HTC within Health		Last negative (L-)	New positive (N+)	Yes	9167-05-01		2020-08-26	22	Stage 1 or 2	Asymptomatic mild/ moderate	13 (TDF /3TC / DTG)		Yes	2020-08-26		No											2020-08-26	0	Alive on ART	Yes	2020-10-13	1	Alive on ART
Ndirande Health Centre	3	Thandi Mleme	2022-01-01	75537	3-3-1-1-75537		2021-11-02	2020-09-25	Female non- pregnant	21	Other	Vct	Last negative (L-)	New positive (N+)	Yes	3-15663		2020-09-25	21	Stage 1 or 2	Asymptomatic mild/ moderate	13 (TDF /3TC / DTG)		Yes	2020-09-25		No											2020-09-25	0	Alive on ART	Yes	2020-12-23	2	Alive on ART
Ndirande Health Centre	3	Patience Kalea	2022-02-02	97534	3-3-2-2-97534		2021-11-03	2021-03-31	Male	19	Comes with HTC family Ref slip		Last negative (L-)	New positive (N+)	Yes	3-16054		2021-03-31	19	Stage 1 or 2	Asymptomatic mild/ moderate	13 (TDF /3TC / DTG)		Yes	2021-03-31		No											2021-03-31	0	Alive on ART	Yes	2021-07-02	3	Alive on ART
South Lunzu Health Centre	4	Jericho Ngwenya	2022-04-04	10930	4-4-4-4-10930		2021-10-31	2021-01-18	Female pregnant	22	Routine HTC within Health		Last negative (L-)	New positive (N+)	Yes	7985-04-01		2021-01-18	22	Stage 1 or 2	Pregnant woman	13 (TDF /3TC / DTG)		Yes	2021-01-18		No											2021-01-18	0	Alive on ART	Yes	2021-04-20	3	Alive on ART
Zingwangwa Health Centre	5	Thandi Mleme	2022-01-01	20452	5-5-1-1-20452		2021-11-03	2020-11-17	Female non- pregnant	17	Routine HTC within Health		Last positive (L+)	Conf. positive (C+)	Yes	9364-05-01		2020-11-17	17	Stage 1 or 2	Asymptomatic mild/ moderate	13 (TDF /3TC / DTG)		Yes	2020-11-17		No											2020-11-17	0	Alive on ART	Yes	2021-02-08	2	Alive on ART
Zingwangwa Health Centre	5072	Patience Kalea	PK	28158	5072-5-PK-28158		2021-11-18	2020-09-24	Female pregnant	22	Routine HTC within Health		Last negative (L-)	New positive (N+)	Yes	5072-9251		2020-09-24	22	Stage 1 or 2	Pregnant woman	13 (TDF /3TC / DTG)		Yes	2020-09-24		No											2020-09-24	0	Alive on ART	Yes	2021-04-20	6	TO
Bangwe Health Centre	2	Patience Kalea	2022-02-02	15678	2-2-2-2-15678		2021-10-27	2020-12-21	Female non- pregnant	22	Routine HTC within Health		Last negative (L-)	New positive (N+)	Yes	2-15799		2020-12-21	22	Stage 1 or 2	Asymptomatic mild/ moderate	13 (TDF /3TC / DTG)		Yes	2020-12-21		No											2020-12-21	0	Alive on ART	Yes	2021-05-13	4	TO
Limbe Health Centre	1	Chipo Mpando	2022-03-03	42651	1-1-3-3-42651		2021-11-05	2021-01-26	Female non- pregnant	22	Routine HTC within Health		Last positive (L+)	Conf. positive (C+)	Yes	1-21229		2021-01-26	22	Stage 1 or 2	Asymptomatic mild/ moderate	13 (TDF /3TC / DTG)		Yes	2021-01-26		No											2021-01-26	0	Alive on ART	Yes	2021-05-31	4	TO
South Lunzu Health Centre	4	Thandi Mleme	2022-01-01	91337	4-4-1-1-91337		2021-10-31	2020-12-16	Female non- pregnant	22	Routine HTC within Health		Last negative (L-)	New positive (N+)	Yes	7923-04-01		2020-12-16	22	Stage 4	Severe	13 (TDF /3TC / DTG)		Yes	2020-12-16		No											2020-12-16	0	Alive on ART	Yes	2021-05-07	4	TO
Zingwangwa Health Centre		Chipo Mpando		88917	88912		2021-12-17	2020-09-02	Female non- pregnant	20		.			Yes	-9214		2020-09-02	20	Stage 1 or 2	Asymptomatic mild/ moderate	13 (TDF /3TC / DTG)	.	Yes	2020-09-02		No											2020-09-02	0	Alive on ART	Yes	2021-01-28	4	TO
Chilomoni Health Centre	6	Jericho Ngwenya	2022-04-04	57908	6-6-4-4-57908		2021-10-31	2021-01-14	Male	18	Comes with HTC family Ref slip		Never tested (LNev)	New positive (N+)	Yes	6-11403		2021-01-14	18	Stage 1 or 2	Asymptomatic mild/ moderate	13 (TDF /3TC / DTG)		Yes	2021-01-14		No											2021-01-14	0	Alive on ART	Yes	2021-06-18	5	TO
Limbe Health Centre	1	Chipo Mpando	2022-03-03	67966	1-1-3-3-67966		2021-11-05	2021-02-01	Female non- pregnant	18	Comes with HTC family Ref slip		Last negative (L-)	New positive (N+)	Yes	1-21242		2021-02-01	18	Stage 1 or 2	Asymptomatic mild/ moderate	13 (TDF /3TC / DTG)		Yes	2021-02-01		No											2021-02-01	0	Alive on ART	Yes	2021-07-05	5	TO
Limbe Health Centre	1	Chipo Mpando	2022-03-03	67700	1-1-3-3-67700		2021-11-05	2021-03-23	Female non- pregnant	21	Other	Vct	Last negative (L-)	New positive (N+)	Yes	1-21446		2021-03-23	21	Stage 1 or 2	Asymptomatic mild/ moderate	13 (TDF /3TC / DTG)		Yes	2021-03-23		No											2021-03-23	0	Alive on ART	Yes	2021-08-31	5	TO
Ndirande Health Centre	3	Thandi Mleme	2022-01-01	50033	3-3-1-1-50033		2021-11-02	2020-09-14	Female non- pregnant	13	Routine HTC within Health		Never tested (LNev)	New positive (N+)	Yes	3-15640		2020-09-14	13	Stage 1 or 2	Asymptomatic mild/ moderate	13 (TDF /3TC / DTG)		Yes	2020-09-14		No											2020-09-14	0	Alive on ART	Yes	2021-02-19	5	TO
Zingwangwa Health Centre	5072	Patience Kalea	PK	70870	5072-5-PK-70870		2021-11-18	2020-07-24	Female non- pregnant	22	Routine HTC within Health		Last negative (L-)	New positive (N+)	Yes	5072-9125		2020-07-24	22	Stage 1 or 2	Breast mother	13 (TDF /3TC / DTG)		Yes	2020-07-24		No											2020-07-24	0	Alive on ART	Yes	2021-01-20	5	TO
Zingwangwa Health Centre	5072	Jericho Ngwenya	JN	25701	5072-5-JN-25701		2021-11-18	2020-09-24	Female non- pregnant	20	Other	VCT	Last negative (L-)	New positive (N+)	Yes	5072-9250		2020-09-24	20	Stage 1 or 2	Asymptomatic mild/ moderate	13 (TDF /3TC / DTG)		Yes	2020-09-24		No											2020-09-24	0	Alive on ART	Yes	2021-03-22	5	TO
Bangwe Health Centre	2	Jericho Ngwenya	2022-04-04	50425	2-2-4-4-50425		2021-10-27	2020-08-31	Female pregnant	24	Routine HTC within Health		Last negative (L-)	New positive (N+)	Yes	2-15445		2020-08-31	24	Stage 1 or 2	Pregnant woman	13 (TDF /3TC / DTG)		Yes	2020-08-31		No											2020-08-31	0	Alive on ART	Yes	2021-03-15	6	TO
Bangwe Health Centre	2	Patience Kalea	2022-02-02	98527	2-2-2-2-98527		2021-10-27	2020-09-14	Female pregnant	22	Routine HTC within Health		Last negative (L-)	New positive (N+)	Yes	2-15492		2020-09-14	22	Stage 1 or 2	Pregnant woman	13 (TDF /3TC / DTG)		Yes	2020-09-14		No											2020-09-14	0	Alive on ART	Yes	2021-03-15	6	TO
Chilomoni Health Centre	6	Chipo Mpando	2022-03-03	53813	6-6-3-3-53813		2021-10-31	2020-09-03	Male	24	Other	Vct	Last negative (L-)	New positive (N+)	Yes	6-11134		2020-09-03	24	Stage 1 or 2	Asymptomatic mild/ moderate	13 (TDF /3TC / DTG)		Yes	2020-09-03		No											2020-09-03	0	Alive on ART	Yes	2021-03-31	6	TO
Makhetha Clinic	7	Patience Kalea	2022-02-02	39361	7-7-2-2-39361		2021-10-30	2020-08-07	Female pregnant	22	Routine HTC within Health		Never tested (LNev)	New positive (N+)	Yes	4144-07-01		2020-08-07	22	Stage 1 or 2	Pregnant woman	13 (TDF /3TC / DTG)		Yes	2020-08-07		No											2020-08-07	0	Alive on ART	Yes	2021-02-26	6	TO
Chilomoni Health Centre	6	Chipo Mpando	2022-03-03	92073	6-6-3-3-92073		2021-12-15	2020-12-17	Female non- pregnant	22		.			Yes	6-11357		2020-12-17	22	Stage 1 or 2	Asymptomatic mild/ moderate	13 (TDF /3TC / DTG)	.	Yes	2020-12-17		No											2020-12-17	0	Alive on ART	Yes	2021-01-19	1	Defaulted					Home visit
Limbe Health Centre	1	Chipo Mpando	2022-03-03	71392	1-1-3-3-71392		2021-12-17	2021-02-12	Female pregnant	24		.			Yes	1-21300		2021-02-12	24	Stage 1 or 2	Pregnant woman	13 (TDF /3TC / DTG)	.	Yes	2021-02-12		No											2021-02-12	0	Alive on ART	Yes	2021-05-10	2	Defaulted					Home visit
Ndirande Health Centre	3	Chipo Mpando	2022-03-03	78470	3-3-3-3-78470		2021-12-12	2020-08-07	Female non- pregnant	23		.			Yes	3-15564		2020-08-07	23	Stage 1 or 2	Asymptomatic mild/ moderate	13 (TDF /3TC / DTG)	.	Yes	2020-08-07		No											2020-08-07	0	Alive on ART	Yes	2020-11-02	2	Defaulted					Home visit
Makhetha Clinic	7	Chipo Mpando	2022-03-03	98801	7-7-3-3-98801		2021-12-15	2020-12-30	Female non- pregnant	24		.			Yes	4373-07-01		2020-12-30	24	Stage 1 or 2	Asymptomatic mild/ moderate	13 (TDF /3TC / DTG)	.	Yes	2020-12-30		No											2020-12-30	0	Alive on ART	Yes	2021-03-25	2	Defaulted					Home visit
Ndirande Health Centre	3	Chipo Mpando	2022-03-03	89399	3-3-3-3-89399		2021-12-12	2021-02-24	Female pregnant	19		.			Yes	3-15976		2021-02-24	19	Stage 1 or 2	Asymptomatic mild/ moderate	13 (TDF /3TC / DTG)	.	Yes	2021-02-24		No											2021-02-24	0	Alive on ART	Yes	2021-05-20	2	Missed appointment	Home visit	1
Chilomoni Health Centre	6	Chipo Mpando	2022-03-03	78669	6-6-3-3-78669		2021-12-15	2020-11-16	Female pregnant	17		.			Yes	6-11287		2020-11-16	17	Stage 1 or 2	Pregnant woman	13 (TDF /3TC / DTG)	.	Yes	2020-11-16		No											2020-11-16	0	Alive on ART	Yes	2020-12-09	0	Alive on ART
Limbe Health Centre	1	Thandi Mleme	2022-01-01	88962	1-1-1-1-88962		2021-11-04	2020-10-07	Female non- pregnant	20	Routine HTC within Health		Last negative (L-)	New positive (N+)	Yes	1-20742		2020-10-07	20	Stage 1 or 2	Asymptomatic mild/ moderate	13 (TDF /3TC / DTG)		Yes	2020-10-07		No											2020-10-07	0	Alive on ART	Yes	2020-11-06	0	Alive on ART
Ndirande Health Centre	3	Thandi Mleme	2022-01-01	34162	3-3-1-1-34162		2021-11-03	2020-10-08	Female non- pregnant	15	Other	Vct	Last positive (L+)	Conf. positive (C+)	Yes	3-15698		2020-10-08	15	Stage 1 or 2	Asymptomatic mild/ moderate	13 (TDF /3TC / DTG)		Yes	2020-10-08		No											2020-10-08	0	Alive on ART	Yes	2021-02-02	3	Defaulted					Both
Ndirande Health Centre	3	Thandi Mleme	2022-01-01	69997	3-3-1-1-69997		2021-11-03	2020-10-19	Female non- pregnant	18	Other	Vct	Last negative (L-)	New positive (N+)	Yes	3-15717		2020-10-19	18	Stage 1 or 2	Asymptomatic mild/ moderate	13 (TDF /3TC / DTG)		Yes	2020-10-19		No											2020-10-19	0	Alive on ART	Yes	2021-02-04	3	Defaulted					Home visit
Chilomoni Health Centre	6	Chipo Mpando	2022-03-03	32917	6-6-3-3-32917		2021-12-15	2020-10-29	Female pregnant	20		.			Yes	6-11261		2020-10-29	20	Stage 1 or 2	Pregnant woman	13 (TDF /3TC / DTG)	.	Yes	2020-10-29		No											2020-10-29	0	Alive on ART	Yes	2020-11-19	0	Defaulted					Home visit
Zingwangwa Health Centre	5	Chipo Mpando	2022-03-03	10615	5-5-3-3-10615		2021-12-17	2021-03-26	Female non- pregnant	21		.			Yes	9737-05-01		2021-03-26	21	Stage 1 or 2	Asymptomatic mild/ moderate	13 (TDF /3TC / DTG)	.	Yes	2021-03-26		No											2021-03-26	0	Alive on ART	Yes	2021-06-23	2	Defaulted					Home visit
Limbe Health Centre	1	Jericho Ngwenya	2022-04-04	28407	1-1-4-4-28407		2021-11-05	2020-08-18	Female non- pregnant	18	Routine HTC within Health		Never tested (LNev)	New positive (N+)	Yes	1-20522		2020-08-18	18	Stage 1 or 2	Asymptomatic mild/ moderate	13 (TDF /3TC / DTG)		Yes	2020-08-18		No											2020-08-18	0	Alive on ART	Yes	2020-11-14	2	Alive on ART
South Lunzu Health Centre	2905	Jericho Ngwenya	JN	75480	2905-4-JN-75480		2021-11-19	2020-10-06	Female non- pregnant	24	Routine HTC within Health		Last negative (L-)	New positive (N+)	Yes	2905-7815		2020-10-06	24	Stage 1 or 2	Asymptomatic mild/ moderate	13 (TDF /3TC / DTG)		Yes	2020-10-06		No											2020-10-06	0	Alive on ART	Yes	2020-11-03	0	Alive on ART
Zingwangwa Health Centre		Chipo Mpando		72566	72561		2021-12-17	2020-11-25	Female non- pregnant	18		.			Yes	-9392		2020-11-25	18	Stage 1 or 2	Asymptomatic mild/ moderate	14 (AZT / 3TC + DTG)	.	Yes	2020-11-25		No											2020-11-25	0	Alive on ART	Yes	2021-02-17	2	Defaulted					Both
Zingwangwa Health Centre	5	Chipo Mpando	2022-03-03	53169	5-5-3-3-53169		2021-12-17	2021-01-08	Female non- pregnant	17		.			Yes	9521-05-01		2021-01-08	17	Stage 1 or 2	Asymptomatic mild/ moderate	13 (TDF /3TC / DTG)	.	Yes	2021-01-08		No											2021-01-08	0	Alive on ART	Yes	2021-02-03	0	Defaulted					Home visit
Makhetha Clinic	7	Chipo Mpando	2022-03-03	66805	7-7-3-3-66805		2021-12-15	2021-01-18	Female pregnant	23		.			Yes	4391-07-01		2021-01-18	23	Stage 1 or 2	Asymptomatic mild/ moderate	13 (TDF /3TC / DTG)	.	Yes	2021-01-18		No											2021-01-18	0	Alive on ART	Yes	2021-02-11	0	Defaulted					Home visit
Limbe Health Centre	1	Chipo Mpando	2022-03-03	63484	1-1-3-3-63484		2021-11-03	2021-02-09	Female pregnant	23	Routine HTC within Health		Last negative (L-)	New positive (N+)	Yes	1-21286		2021-02-09	23	Stage 1 or 2	Pregnant woman	13 (TDF /3TC / DTG)		Yes	2021-02-09		No											2021-02-09	0	Alive on ART	Yes	2021-03-12	1	Alive on ART
Chilomoni Health Centre	6	Chipo Mpando	2022-03-03	70261	6-6-3-3-70261		2021-12-15	2020-10-20	Female non- pregnant	17		.			Yes	2017-06-01		2020-10-20	17	Stage 1 or 2	Breast mother	13 (TDF /3TC / DTG)	.	Yes	2020-10-20		No											2020-10-20	0	Alive on ART	Yes	2020-11-12	0	Defaulted					Home visit
Ndirande Health Centre	3	Chipo Mpando	2022-03-03	28127	3-3-3-3-28127		2021-12-12	2020-11-04	Female pregnant	18		.			Yes	3-15762		2020-11-04	18	Stage 1 or 2	Asymptomatic mild/ moderate	13 (TDF /3TC / DTG)	.	Yes	2020-11-04		No											2020-11-04	0	Alive on ART	Yes	2020-12-04	1	Alive on ART
South Lunzu Health Centre	4	Chipo Mpando	2022-03-03	59096	4-4-3-3-59096		2021-10-30	2021-03-27	Female non- pregnant	24	Comes with HTC family Ref slip		Last negative (L-)	New positive (N+)	Yes	8104-04-01		2021-03-27	24	Stage 3	Advanced	13 (TDF /3TC / DTG)		Yes	2021-03-27		No											2021-03-27	0	Alive on ART	Yes	2021-06-26	2	Alive on ART
Bangwe Health Centre	2	Chipo Mpando	2022-03-03	18648	2-2-3-3-18648		2021-10-28	2021-02-22	Female pregnant	21	Routine HTC within Health		Last negative (L-)	New positive (N+)	Yes	2-15992		2021-02-22	21	Stage 1 or 2	Pregnant woman	13 (TDF /3TC / DTG)		Yes	2021-02-22		No											2021-02-22	0	Alive on ART	Yes	2021-04-09	1	Alive on ART
Chilomoni Health Centre	6	Chipo Mpando	2022-03-03	19611	6-6-3-3-19611		2021-12-15	2020-12-15	Female non- pregnant	19		.			Yes	6-11341		2020-12-15	19	Stage 1 or 2	Asymptomatic mild/ moderate	13 (TDF /3TC / DTG)	.	Yes	2020-12-15		No											2020-12-15	0	Alive on ART	Yes	2021-01-11	0	Defaulted					Home visit
South Lunzu Health Centre	4	Chipo Mpando	2022-03-03	82898	4-4-3-3-82898		2021-12-14	2020-12-08	Female non- pregnant	23		.			Yes	7907-04-01		2020-12-08	23	Stage 1 or 2	Asymptomatic mild/ moderate	13 (TDF /3TC / DTG)	.	Yes	2020-12-08		No											2020-12-08	0	Alive on ART	Yes	2021-01-07	0	Defaulted					Home visit
Zingwangwa Health Centre	5	Chipo Mpando	2022-03-03	43094	5-5-3-3-43094		2021-12-17	2020-10-20	Female non- pregnant	23		.			Yes	9297-05-01		2020-10-20	23	Stage 1 or 2	Asymptomatic mild/ moderate	13 (TDF /3TC / DTG)	.	Yes	2020-10-20		No											2020-10-20	0	Alive on ART	Yes	2020-11-17	0	Alive on ART
Makhetha Clinic	7	Jericho Ngwenya	2022-04-04	12869	7-7-4-4-12869		2021-10-29	2020-11-21	Female non- pregnant	20	Comes with HTC family Ref slip		Never tested (LNev)	New positive (N+)	Yes	4320-07-01		2020-11-21	20	Stage 1 or 2	Asymptomatic mild/ moderate	13 (TDF /3TC / DTG)		Yes	2020-11-21		No											2020-11-21	0	Alive on ART	Yes	2021-02-11	2	Alive on ART
Makhetha Clinic	7	Jericho Ngwenya	2022-04-04	54374	7-7-4-4-54374		2021-10-29	2020-11-21	Male	24	Comes with HTC family Ref slip		Last negative (L-)	New positive (N+)	Yes	4319-07-01		2020-11-21	24	Stage 1 or 2	Asymptomatic mild/ moderate	13 (TDF /3TC / DTG)		Yes	2020-11-21		No											2020-11-21	0	Alive on ART	Yes	2021-02-11	2	Alive on ART
Ndirande Health Centre	3	Chipo Mpando	2022-03-03	43590	3-3-3-3-43590		2021-12-12	2021-03-01	Female non- pregnant	20		.			Yes	2020-03-01		2021-03-01	20	Stage 1 or 2	Asymptomatic mild/ moderate	13 (TDF /3TC / DTG)	.	Yes	2021-03-01		No											2021-03-01	0	Alive on ART	Yes	2021-05-24	2	Alive on ART
Zingwangwa Health Centre	5072	Patience Kalea	PK	58210	5072-5-PK-58210		2021-11-18	2020-09-16	Female non- pregnant	20	Routine HTC within Health		Last positive (L+)	Conf. positive (C+)	Yes	5072-9225		2020-09-16	20	Stage 1 or 2	Asymptomatic mild/ moderate	13 (TDF /3TC / DTG)		Yes	2020-09-16		No											2020-09-16	0	Alive on ART	Yes	2020-10-13	0	Alive on ART
Limbe Health Centre	1	Patience Kalea	2022-02-02	56452	1-1-2-2-56452		2021-11-06	2020-10-09	Male	16	Routine HTC within Health		Last positive (L+)	Conf. positive (C+)	Yes	1-20757		2020-10-12	16	Stage 1 or 2	Asymptomatic mild/ moderate	13 (TDF /3TC / DTG)		Yes	2020-10-12		No											2020-10-12	0	Alive on ART	Yes	2020-11-13	1	Alive on ART
Ndirande Health Centre	3	Chipo Mpando	2022-03-03	81019	3-3-3-3-81019		2021-12-12	2021-01-21	Female non- pregnant	17		.			Yes	3-15914		2021-01-21	17	Stage 1 or 2	Asymptomatic mild/ moderate	13 (TDF /3TC / DTG)	.	Yes	2021-01-21		No											2021-01-21	0	Alive on ART	Yes	2021-03-04	1	Alive on ART
Ndirande Health Centre	3	Chipo Mpando	2022-03-03	98378	3-3-3-3-98378		2021-12-12	2020-10-05	Male	23		.			Yes	3-15689		2020-10-05	23	Stage 1 or 2	Asymptomatic mild/ moderate	13 (TDF /3TC / DTG)	.	Yes	2020-10-05		No											2020-10-05	0	Alive on ART	Yes	2021-02-02	3	Alive on ART
Ndirande Health Centre	3	Chipo Mpando	2022-03-03	87315	3-3-3-3-87315		2021-12-12	2020-12-04	Female non- pregnant	16		.			Yes	3-15815		2020-12-04	16	Stage 1 or 2	Asymptomatic mild/ moderate	13 (TDF /3TC / DTG)	.	Yes	2020-12-04		No											2020-12-04	0	Alive on ART	Yes	2021-03-10	3	Alive on ART
Limbe Health Centre	1	Patience Kalea	2022-02-02	53994	1-1-2-2-53994		2021-11-04	2020-12-10	Female non- pregnant	17	Routine HTC within Health		Last positive (L+)	Conf. positive (C+)	Yes	1-21038		2020-12-10	17	Stage 1 or 2	Asymptomatic mild/ moderate	13 (TDF /3TC / DTG)		Yes	2020-12-10		No											2020-12-10	0	Alive on ART	Yes	2021-03-26	3	TO
Limbe Health Centre	1	Patience Kalea	2022-02-02	10656	1-1-2-2-10656		2021-11-04	2021-01-04	Male	23	Routine HTC within Health		Last positive (L+)	Conf. positive (C+)	Yes	1-21185		2021-01-04	23	Stage 1 or 2	Asymptomatic mild/ moderate	13 (TDF /3TC / DTG)		Yes	2021-01-04		No											2021-01-04	0	Alive on ART	Yes	2021-04-27	3	TO
Makhetha Clinic	7	Jericho Ngwenya	2022-04-04	87813	7-7-4-4-87813		2021-10-29	2020-12-08	Female non- pregnant	19	Comes with HTC family Ref slip		Last negative (L-)	New positive (N+)	Yes	4348-07-01		2020-12-08	19	Stage 1 or 2	Breast mother	13 (TDF /3TC / DTG)		Yes	2020-12-08		No											2020-12-08	0	Alive on ART	Yes	2021-03-26	3	TO
South Lunzu Health Centre	4	Patience Kalea	2022-02-02	22035	4-4-2-2-22035		2021-11-01	2020-10-10	Female non- pregnant	22	Comes with HTC family Ref slip		Last negative (L-)	New positive (N+)	Yes	7826-04-01		2020-10-10	22	Stage 1 or 2	Asymptomatic mild/ moderate	13 (TDF /3TC / DTG)		Yes	2020-10-10		No											2020-10-10	0	Alive on ART	Yes	2021-01-27	3	TO
South Lunzu Health Centre	2905	Jericho Ngwenya	JN	47380	2905-4-JN-47380		2021-11-18	2020-12-23	Female pregnant	24	Comes with HTC family Ref slip		Last positive (L+)	Conf. positive (C+)	Yes	2905-7938		2020-12-23	24	Stage 1 or 2	Asymptomatic mild/ moderate	13 (TDF /3TC / DTG)		Yes	2020-12-23		No											2020-12-23	0	Alive on ART	Yes	2021-03-31	3	TO
Zingwangwa Health Centre	5	Chipo Mpando	2022-03-03	59987	5-5-3-3-59987		2021-12-17	2020-12-30	Female non- pregnant	20		.			Yes	9510-05-01		2020-12-30	20	Stage 1 or 2	Asymptomatic mild/ moderate	13 (TDF /3TC / DTG)	.	Yes	2020-12-30		No											2020-12-30	0	Alive on ART	Yes	2021-03-31	3	TO
Bangwe Health Centre	2	Chipo Mpando	2022-03-03	23027	2-2-3-3-23027		2021-10-28	2020-10-24	Female pregnant	21	Routine HTC within Health		Last negative (L-)	New positive (N+)	Yes	2-15748		2020-12-07	21	Stage 1 or 2	Pregnant woman	13 (TDF /3TC / DTG)		Yes	2020-12-07		No											2020-12-07	1	Alive on ART	Yes	2021-01-29	3	TO
Chilomoni Health Centre	6	Chipo Mpando	2022-03-03	25278	6-6-3-3-25278		2021-10-31	2020-09-11	Female non- pregnant	22	Routine HTC within Health		Last positive (L+)	Conf. positive (C+)	Yes	6-11181		2020-09-11	22	Stage 1 or 2	Asymptomatic mild/ moderate	13 (TDF /3TC / DTG)		Yes	2020-09-11		No											2020-09-11	0	Alive on ART	Yes	2020-10-05	0	Alive on ART
Zingwangwa Health Centre		Chipo Mpando		71854	71849		2021-12-17	2020-10-09	Female pregnant	22		.			Yes	-9280		2020-10-09	22	Stage 1 or 2	Pregnant woman	13 (TDF /3TC / DTG)	.	Yes	2020-10-09		No											2020-10-09	0	Alive on ART	Yes	2020-11-05	0	Alive on ART
Zingwangwa Health Centre		Chipo Mpando		64005	64000		2021-12-17	2020-10-30	Female non- pregnant	18		.			Yes	-9351		2020-10-30	18	Stage 1 or 2	Asymptomatic mild/ moderate	13 (TDF /3TC / DTG)	.	Yes	2020-10-30		No											2020-10-30	0	Alive on ART	Yes	2021-01-13	2	Defaulted					Home visit
Zingwangwa Health Centre		Chipo Mpando		23512	23507		2021-12-17	2020-11-05	Female non- pregnant	20		.			Yes	-9334		2020-11-05	20	Stage 1 or 2	Asymptomatic mild/ moderate	13 (TDF /3TC / DTG)	.	Yes	2020-11-05		No											2020-11-05	0	Alive on ART	Yes	2021-01-28	2	Defaulted					Home visit
Zingwangwa Health Centre		Chipo Mpando		23258	23253		2021-12-17	2020-11-06	Female non- pregnant	23		.			Yes	-9341		2020-11-06	23	Stage 1 or 2	Asymptomatic mild/ moderate	13 (TDF /3TC / DTG)	.	Yes	2020-11-06		No											2020-11-06	0	Alive on ART	Yes	2021-02-01	2	Defaulted					Home visit
Zingwangwa Health Centre		Chipo Mpando		39416	39411		2021-12-17	2020-11-06	Female non- pregnant	17		.			Yes	-9342		2020-11-06	17	Stage 1 or 2	Asymptomatic mild/ moderate	13 (TDF /3TC / DTG)	.	Yes	2020-11-06		No											2020-11-06	0	Alive on ART	Yes	2021-02-01	2	Defaulted					Both
Limbe Health Centre	1	Patience Kalea	2022-02-02	20811	1-1-2-2-20811		2021-11-06	2020-09-28	Male	23	Routine HTC within Health		Last negative (L-)	New positive (N+)	Yes	1-20702		2020-09-28	23	Stage 1 or 2	Asymptomatic mild/ moderate	13 (TDF /3TC / DTG)		Yes	2020-09-28		No											2020-09-28	0	Alive on ART	Yes	2020-12-18	2	Defaulted					Both
Bangwe Health Centre	2	Thandi Mleme	2022-01-01	42222	2-2-1-1-42222		2021-10-28	2020-07-29	Female non- pregnant	22	Routine HTC within Health		Last negative (L-)	New positive (N+)	Yes	2-15359		2020-07-29	22	Stage 1 or 2	Asymptomatic mild/ moderate	13 (TDF /3TC / DTG)		Yes	2020-07-29		No											2020-07-29	0	Alive on ART	Yes	2020-10-13	2	Defaulted					Phone
Chilomoni Health Centre	6	Patience Kalea	2022-02-02	60380	6-6-2-2-60380		2021-11-01	2021-01-05	Female pregnant	22	Routine HTC within Health		Last negative (L-)	New positive (N+)	Yes	6-11378		2021-01-05	22	Stage 1 or 2	Pregnant woman	13 (TDF /3TC / DTG)		Yes	2021-01-05		No											2021-01-05	0	Alive on ART	Yes	2021-02-01	0	Alive on ART
Limbe Health Centre	1	Patience Kalea	2022-02-02	99092	1-1-2-2-99092		2021-11-06	2020-10-05	Female non- pregnant	21	Routine HTC within Health		Last negative (L-)	New positive (N+)	Yes	1-20727		2020-10-05	21	Stage 1 or 2	Asymptomatic mild/ moderate	13 (TDF /3TC / DTG)		Yes	2020-10-05		No											2020-10-05	0	Alive on ART	Yes	2020-11-10	1	Alive on ART
Zingwangwa Health Centre	5	Thandi Mleme	2022-01-01	20646	5-5-1-1-20646		2021-11-03	2020-11-20	Female pregnant	24	Routine HTC within Health		Last negative (L-)	New positive (N+)	Yes	9374-05-01		2020-11-20	24	Stage 1 or 2	Pregnant woman	13 (TDF /3TC / DTG)		Yes	2020-11-20		No											2020-11-20	0	Alive on ART	Yes	2021-01-18	1	Alive on ART
Bangwe Health Centre	2	Chipo Mpando	2022-03-03	90054	2-2-3-3-90054		2021-11-03	2021-02-03	Female non- pregnant	19	Routine HTC within Health		Never tested (LNev)	New positive (N+)	Yes	2-15931		2021-02-03	19	Stage 1 or 2	Asymptomatic mild/ moderate	13 (TDF /3TC / DTG)		Yes	2021-02-03		No											2021-02-03	0	Alive on ART	Yes	2021-04-13	2	Alive on ART
Limbe Health Centre	1	Patience Kalea	2022-02-02	16481	1-1-2-2-16481		2021-11-04	2020-10-29	Male	22	Routine HTC within Health		Last positive (L+)	Conf. positive (C+)	Yes	1-20837		2020-10-29	22	Stage 1 or 2	Asymptomatic mild/ moderate	13 (TDF /3TC / DTG)		Yes	2020-10-29		No											2020-10-29	0	Alive on ART	Yes	2021-01-27	2	Alive on ART
Bangwe Health Centre	2	Thandi Mleme	2022-01-01	72339	2-2-1-1-72339		2021-10-28	2020-12-02	Female pregnant	21	Routine HTC within Health		Last negative (L-)	New positive (N+)	Yes	2-15736		2020-12-02	21	Stage 1 or 2	Pregnant woman	13 (TDF /3TC / DTG)		Yes	2020-12-02		No											2020-12-02	0	Alive on ART	Yes	2020-12-29	0	Defaulted					Phone
Bangwe Health Centre	2	Jericho Ngwenya	2022-04-04	36653	2-2-4-4-36653		2021-10-27	2021-01-08	Male	10	Routine HTC within Health		Never tested (LNev)	New positive (N+)	Yes	2-15853		2021-01-08	10	Stage 3	Unknown/ Other	15 (ABC / 3TC + DTG)		Yes	2021-01-08		No											2021-01-08	0	Alive on ART	Yes	2021-02-06	0	Defaulted					Home visit
Chilomoni Health Centre	6	Jericho Ngwenya	2022-04-04	10241	6-6-4-4-10241		2021-10-31	2020-12-17	Female pregnant	20	Routine HTC within Health		Last negative (L-)	New positive (N+)	Yes	6-11349		2020-12-17	20	Stage 1 or 2	Pregnant woman	13 (TDF /3TC / DTG)		Yes	2020-12-17		No											2020-12-17	0	Alive on ART	Yes	2021-01-15	0	Defaulted					Home visit
Chilomoni Health Centre	6	Jericho Ngwenya	2022-04-04	11708	6-6-4-4-11708		2021-10-31	2021-01-21	Female non- pregnant	22	Routine HTC within Health		Last negative (L-)	New positive (N+)	Yes	6-11409		2021-01-21	22	Stage 1 or 2	Breast mother	13 (TDF /3TC / DTG)		Yes	2021-01-21		No											2021-01-21	0	Alive on ART	Yes	2021-02-19	0	Defaulted					Home visit
South Lunzu Health Centre	4	Thandi Mleme	2022-01-01	63908	4-4-1-1-63908		2021-10-31	2020-12-08	Male	24	Routine HTC within Health		Last negative (L-)	New positive (N+)	Yes	7908-04-01		2020-12-08	24	Stage 1 or 2	Asymptomatic mild/ moderate	13 (TDF /3TC / DTG)		Yes	2020-12-08		No											2020-12-08	0	Alive on ART	Yes	2021-01-04	0	Defaulted					Home visit
South Lunzu Health Centre	4	Chipo Mpando	2022-03-03	23062	4-4-3-3-23062		2021-10-30	2021-03-05	Female pregnant	19	Routine HTC within Health		Last negative (L-)	New positive (N+)	Yes	8062-04-01		2021-03-05	19	Stage 1 or 2	Pregnant woman	13 (TDF /3TC / DTG)		Yes	2021-03-05		No											2021-03-05	0	Alive on ART	Yes	2021-03-30	0	Defaulted					Home visit
Bangwe Health Centre	2	Patience Kalea	2022-02-02	86591	2-2-2-2-86591		2021-10-27	2021-02-11	Female non- pregnant	23	Comes with HTC family Ref slip		Last negative (L-)	New positive (N+)	Yes	2-15960		2021-02-11	23	Stage 1 or 2	CD4 <Threshold	13 (TDF /3TC / DTG)		Yes	2021-02-11		No											2021-02-11	0	Alive on ART	Yes	2021-05-09	2	Defaulted					Both
Bangwe Health Centre	2	Thandi Mleme	2022-01-01	90484	2-2-1-1-90484		2021-10-28	2020-08-11	Female non- pregnant	20	Routine HTC within Health		Last negative (L-)	New positive (N+)	Yes	2-15399		2020-08-11	20	Stage 1 or 2	Asymptomatic mild/ moderate	13 (TDF /3TC / DTG)		Yes	2020-08-11		No											2020-08-11	0	Alive on ART	Yes	2020-11-03	2	Defaulted					Home visit
Bangwe Health Centre	2	Patience Kalea	2022-02-02	19236	2-2-2-2-19236		2021-10-27	2020-09-07	Female pregnant	24	Routine HTC within Health		Last negative (L-)	New positive (N+)	Yes	2-15467		2020-09-07	24	Stage 1 or 2	Pregnant woman	13 (TDF /3TC / DTG)		Yes	2020-09-07		No											2020-09-07	0	Alive on ART	Yes	2020-12-05	2	Defaulted					Both
Chilomoni Health Centre	6	Chipo Mpando	2022-03-03	79926	6-6-3-3-79926		2021-12-15	2020-10-01	Female pregnant	20		.			Yes	6-11216		2020-10-01	20	Stage 1 or 2	Pregnant woman	13 (TDF /3TC / DTG)	.	Yes	2020-10-01		No											2020-10-01	0	Alive on ART	Yes	2020-12-28	2	Defaulted					Home visit
Limbe Health Centre	1	Patience Kalea	2022-02-02	10500	1-1-2-2-10500		2021-11-06	2020-09-25	Male	19	Other	Vct	Last negative (L-)	New positive (N+)	Yes	1-20689		2020-09-25	19	Stage 1 or 2	Asymptomatic mild/ moderate	13 (TDF /3TC / DTG)		Yes	2020-09-25		No											2020-09-25	0	Alive on ART	Yes	2020-12-01	2	Defaulted					Both
Limbe Health Centre	1	Patience Kalea	2022-02-02	97003	1-1-2-2-97003		2021-11-06	2020-10-05	Female non- pregnant	21	Routine HTC within Health		Last negative (L-)	New positive (N+)	Yes	1-20723		2020-10-05	21	Stage 1 or 2	Asymptomatic mild/ moderate	13 (TDF /3TC / DTG)		Yes	2020-10-05		No											2020-10-05	0	Alive on ART	Yes	2021-01-02	2	Defaulted					Both
Limbe Health Centre	1	Patience Kalea	2022-02-02	18019	1-1-2-2-18019		2021-11-05	2020-11-20	Female pregnant	20	Routine HTC within Health		Last positive (L+)	Conf. positive (C+)	Yes	1-20935		2020-11-20	20	Stage 1 or 2	Pregnant woman	13 (TDF /3TC / DTG)		Yes	2020-11-20		No											2020-11-20	0	Alive on ART	Yes	2021-02-11	2	Defaulted					Both
Limbe Health Centre	1	Patience Kalea	2022-02-02	88298	1-1-2-2-88298		2021-11-04	2020-12-14	Female pregnant	21	Routine HTC within Health		Last negative (L-)	New positive (N+)	Yes	1-21049		2020-12-14	21	Stage 1 or 2	Asymptomatic mild/ moderate	13 (TDF /3TC / DTG)		Yes	2020-12-14		No											2020-12-14	0	Alive on ART	Yes	2021-03-09	2	Defaulted					Both
Ndirande Health Centre	3	Patience Kalea	2022-02-02	85010	3-3-2-2-85010		2021-11-03	2020-08-04	Female non- pregnant	24	Routine HTC within Health		Last negative (L-)	New positive (N+)	Yes	3-15552		2020-08-04	24	Stage 1 or 2	Asymptomatic mild/ moderate	13 (TDF /3TC / DTG)		Yes	2020-08-04		No											2020-08-04	0	Alive on ART	Yes	2020-10-30	2	Defaulted					Both
Ndirande Health Centre	3	Thandi Mleme	2022-01-01	27684	3-3-1-1-27684		2021-11-03	2020-08-28	Female non- pregnant	20	Other	Vct	Last negative (L-)	New positive (N+)	Yes	3-15607		2020-08-28	20	Stage 1 or 2	Asymptomatic mild/ moderate	13 (TDF /3TC / DTG)		Yes	2020-08-28		No											2020-08-28	0	Alive on ART	Yes	2020-11-23	2	Defaulted					Both
South Lunzu Health Centre	4	Chipo Mpando	2022-03-03	72091	4-4-3-3-72091		2021-12-14	2020-08-24	Male	16		.			Yes	7707-04-01		2020-08-24	16	Stage 1 or 2	Asymptomatic mild/ moderate	13 (TDF /3TC / DTG)	.	Yes	2020-08-24		No											2020-08-24	0	Alive on ART	Yes	2020-11-14	2	Defaulted					Home visit
Limbe Health Centre	1	Chipo Mpando	2022-03-03	42523	1-1-3-3-42523		2021-11-03	2021-01-04	Female non- pregnant	24	Routine HTC within Health		Last negative (L-)	New positive (N+)	Yes	1-21122		2021-01-04	24	Stage 1 or 2	Asymptomatic mild/ moderate	13 (TDF /3TC / DTG)		Yes	2021-01-04		No											2021-01-04	0	Alive on ART	Yes	2021-03-31	2	Died
Ndirande Health Centre	3	Chipo Mpando	2022-03-03	83664	3-3-3-3-83664		2021-11-02	2021-02-08	Female non- pregnant	22	Routine HTC within Health		Last negative (L-)	New positive (N+)	Yes	3-15940		2021-02-08	22	Stage 1 or 2	Asymptomatic mild/ moderate	13 (TDF /3TC / DTG)		Yes	2021-02-08		No											2021-02-08	0	Alive on ART	Yes	2021-05-06	2	Died
Bangwe Health Centre	2	Chipo Mpando	2022-03-03	10507	2-2-3-3-10507		2021-12-12	2020-12-22	Female non- pregnant	23		.			Yes	2-15805		2020-12-22	23	Stage 1 or 2	Asymptomatic mild/ moderate	13 (TDF /3TC / DTG)	.	Yes	2020-12-22		No											2020-12-22	0	Alive on ART	Yes	2021-01-16	0	Alive on ART
Chilomoni Health Centre	6	Jericho Ngwenya	2022-04-04	83467	6-6-4-4-83467		2021-10-31	2021-02-15	Male	22	Routine HTC within Health		Last positive (L+)	Conf. positive (C+)	Yes	6-11444		2021-02-15	22	Stage 1 or 2	Asymptomatic mild/ moderate	13 (TDF /3TC / DTG)		Yes	2021-02-15		No											2021-02-15	0	Alive on ART	Yes	2021-03-16	1	Stopped
Zingwangwa Health Centre	5	Patience Kalea	2022-02-02	53999	5-5-2-2-53999		2021-10-28	2020-09-16	Female pregnant	20	Routine HTC within Health		Last negative (L-)	New positive (N+)	Yes	9227-05-01		2020-09-16	20	Stage 1 or 2	Pregnant woman	13 (TDF /3TC / DTG)		Yes	2020-09-16		No											2020-09-16	0	Alive on ART	Yes	2020-11-14	1	Stopped
Bangwe Health Centre	2	Jericho Ngwenya	2022-04-04	68734	2-2-4-4-68734		2021-11-03	2020-09-14	Female pregnant	17	Routine HTC within Health		Never tested (LNev)	New positive (N+)	Yes	2-15491		2020-09-14	17	Stage 1 or 2	Pregnant woman	13 (TDF /3TC / DTG)		Yes	2020-09-14		No											2020-09-14	0	Alive on ART	Yes	2020-12-10	2	Stopped
Makhetha Clinic	7	Chipo Mpando	2022-03-03	76296	7-7-3-3-76296		2021-12-15	2020-12-30	Female non- pregnant	23		.			Yes	4374-07-01		2020-12-30	23	Stage 1 or 2	Asymptomatic mild/ moderate	13 (TDF /3TC / DTG)	.	Yes	2020-12-30		No											2020-12-30	0	Alive on ART	Yes	2021-01-21	0	Missed appointment	Home visit	1
South Lunzu Health Centre	4	Patience Kalea	2022-02-02	61640	4-4-2-2-61640		2021-10-31	2020-10-01	Female non- pregnant	18	Routine HTC within Health		Never tested (LNev)	New positive (N+)	Yes	7806-04-01		2020-10-01	18	Stage 1 or 2	Asymptomatic mild/ moderate	13 (TDF /3TC / DTG)		Yes	2020-10-01		No											2020-10-01	0	Alive on ART	Yes	2020-11-09	1	Alive on ART
Chilomoni Health Centre	6	Jericho Ngwenya	2022-04-04	53815	6-6-4-4-53815		2021-10-31	2021-03-04	Female non- pregnant	22	Comes with HTC family Ref slip		Last negative (L-)	New positive (N+)	Yes	6-11472		2021-03-04	22	Stage 1 or 2	Asymptomatic mild/ moderate	13 (TDF /3TC / DTG)		Yes	2021-03-04		No											2021-03-04	0	Alive on ART	Yes	2021-03-24	0	TO
Limbe Health Centre	1	Chipo Mpando	2022-03-03	34556	1-1-3-3-34556		2021-11-03	2021-02-01	Female non- pregnant	24	Routine HTC within Health		Last positive (L+)	Conf. positive (C+)	Yes	1-21250		2021-02-01	24	Stage 1 or 2	Asymptomatic mild/ moderate	13 (TDF /3TC / DTG)		Yes	2021-02-01		No											2021-02-01	0	Alive on ART	Yes	2021-02-22	0	TO
Limbe Health Centre	1	Jericho Ngwenya	2022-04-04	21134	1-1-4-4-21134		2021-11-03	2021-03-15	Female non- pregnant	18	Comes with HTC family Ref slip		Last negative (L-)	New positive (N+)	Yes	1-21398		2021-03-15	18	Stage 1 or 2	Asymptomatic mild/ moderate	13 (TDF /3TC / DTG)		Yes	2021-03-15		No											2021-03-15	0	TO	No	2021-04-14	0	TO
Makhetha Clinic	7	Patience Kalea	2022-02-02	99444	7-7-2-2-99444		2021-10-30	2020-07-30	Female non- pregnant	20	Comes with HTC family Ref slip		Never tested (LNev)	New positive (N+)	Yes	4132-07-01		2020-07-30	20	Stage 1 or 2	Asymptomatic mild/ moderate	13 (TDF /3TC / DTG)		Yes	2020-07-30		No											2020-07-30	0	Alive on ART	Yes	2020-08-29	0	TO
Makhetha Clinic	7	Chipo Mpando	2022-03-03	38553	7-7-3-3-38553		2021-12-15	2020-12-18	Female non- pregnant	24		.			Yes	4364-07-01		2020-12-18	24	Stage 1 or 2	Asymptomatic mild/ moderate	13 (TDF /3TC / DTG)	.	Yes	2020-12-18		No											2020-12-18	0	Alive on ART	Yes	2021-01-14	0	TO
Ndirande Health Centre	3	Chipo Mpando	2022-03-03	51655	3-3-3-3-51655		2021-12-12	2020-10-19	Female pregnant	18		.			Yes	3-15723		2020-10-19	18	Stage 1 or 2	Pregnant woman	13 (TDF /3TC / DTG)	.	Yes	2020-10-19		No											2020-10-19	0	Alive on ART	Yes	2020-11-13	0	TO
Ndirande Health Centre	3	Jericho Ngwenya	2022-04-04	63013	3-3-4-4-63013		2021-11-02	2020-11-02	Female non- pregnant	18	Comes with HTC family Ref slip		Last negative (L-)	New positive (N+)	Yes	3-15752		2020-11-02	18	Stage 1 or 2	Asymptomatic mild/ moderate	13 (TDF /3TC / DTG)		Yes	2020-11-02		No											2020-11-02	0	Alive on ART	Yes	2020-11-30	0	TO
South Lunzu Health Centre	4	Patience Kalea	2022-02-02	70796	4-4-2-2-70796		2021-10-30	2020-08-26	Female non- pregnant	19	Routine HTC within Health		Never tested (LNev)	New positive (N+)	Yes	7712-04-01		2020-08-26	19	Stage 1 or 2	Asymptomatic mild/ moderate	13 (TDF /3TC / DTG)		Yes	2020-08-26		No											2020-08-26	0	Alive on ART	Yes	2020-09-24	0	TO
South Lunzu Health Centre	2905	Patience Kalea	PK	10155	2905-4-PK-10155		2021-11-18	2020-09-05	Male	22	Routine HTC within Health		Last negative (L-)	New positive (N+)	Yes	2905-7726		2020-09-05	22	Stage 1 or 2	Asymptomatic mild/ moderate	13 (TDF /3TC / DTG)		Yes	2020-09-05		No											2020-09-05	0	Alive on ART	Yes	2020-10-04	0	TO
Zingwangwa Health Centre	5072	Patience Kalea	PK	72710	5072-5-PK-72710		2021-11-18	2020-09-22	Female non- pregnant	18	Comes with HTC family Ref slip		Last negative (L-)	New positive (N+)	Yes	5072-9243		2020-09-22	18	Stage 1 or 2	Asymptomatic mild/ moderate	13 (TDF /3TC / DTG)		Yes	2020-09-22		No											2020-09-22	0	Alive on ART	Yes	2020-10-21	0	TO
Chilomoni Health Centre	6	Patience Kalea	2022-02-02	40314	6-6-2-2-40314		2021-11-01	2021-03-24	Male	16	Routine HTC within Health		Last positive (L+)	Conf. positive (C+)	Yes	6-11504		2021-03-24	16	Stage 1 or 2	Asymptomatic mild/ moderate	13 (TDF /3TC / DTG)		Yes	2021-03-24		No											2021-03-24	0	Alive on ART	Yes	2021-04-24	1	TO
Makhetha Clinic	7	Patience Kalea	2022-02-02	49490	7-7-2-2-49490		2021-10-30	2020-08-17	Female non- pregnant	22	Comes with HTC family Ref slip		Never tested (LNev)	New positive (N+)	Yes	4156-07-01		2020-08-17	22	Stage 1 or 2	Asymptomatic mild/ moderate	13 (TDF /3TC / DTG)		Yes	2020-08-17		No											2020-08-17	0	Alive on ART	Yes	2020-09-17	1	TO
South Lunzu Health Centre	4	Chipo Mpando	2022-03-03	34019	4-4-3-3-34019		2021-10-30	2021-03-15	Female non- pregnant	18	Other	Vct	Last negative (L-)	New positive (N+)	Yes	8079-04-01		2021-03-15	18	Stage 1 or 2	Asymptomatic mild/ moderate	13 (TDF /3TC / DTG)		Yes	2021-03-15		No											2021-03-15	0	Alive on ART	Yes	2021-05-14	1	TO
Zingwangwa Health Centre	5	Chipo Mpando	2022-03-03	53188	5-5-3-3-53188		2021-11-03	2021-03-26	Male	18	Other	Vct	Last negative (L-)	New positive (N+)	Yes	9708-05-01		2021-03-26	18	Stage 1 or 2	Asymptomatic mild/ moderate	13 (TDF /3TC / DTG)		Yes	2021-03-26		No											2021-03-26	0	Alive on ART	Yes	2021-04-27	1	TO
Limbe Health Centre	1	Chipo Mpando	2022-03-03	25646	1-1-3-3-25646		2021-11-05	2021-01-09	Female non- pregnant	24	Other	Vct	Last negative (L-)	New positive (N+)	Yes	1-21158		2021-01-09	24	Stage 1 or 2	Asymptomatic mild/ moderate	13 (TDF /3TC / DTG)		Yes	2021-01-09		No											2021-01-09	0	Alive on ART	Yes	2021-04-08	2	TO
Makhetha Clinic	7	Patience Kalea	2022-02-02	15753	7-7-2-2-15753		2021-10-30	2020-07-20	Female non- pregnant	20	Routine HTC within Health		Never tested (LNev)	New positive (N+)	Yes	4112-07-01		2020-07-20	20	Stage 1 or 2	Asymptomatic mild/ moderate	13 (TDF /3TC / DTG)		Yes	2020-07-20		No											2020-07-20	0	Alive on ART	Yes	2020-10-15	2	TO
Makhetha Clinic	7	Jericho Ngwenya	2022-04-04	10140	7-7-4-4-10140		2021-10-30	2020-09-04	Female non- pregnant	22	Comes with HTC family Ref slip		Never tested (LNev)	New positive (N+)	Yes	4202-07-01		2020-09-04	22	Stage 1 or 2	Asymptomatic mild/ moderate	13 (TDF /3TC / DTG)		Yes	2020-09-04		No											2020-09-04	0	Alive on ART	Yes	2020-11-26	2	TO
Makhetha Clinic	7	Jericho Ngwenya	2022-04-04	80348	7-7-4-4-80348		2021-10-29	2020-11-02	Male	23	Comes with HTC family Ref slip		Never tested (LNev)	New positive (N+)	Yes	4292-07-01		2020-11-02	23	Stage 1 or 2	Asymptomatic mild/ moderate	13 (TDF /3TC / DTG)		Yes	2020-11-02		No											2020-11-02	0	Alive on ART	Yes	2021-01-30	2	TO
Ndirande Health Centre	3	Chipo Mpando	2022-03-03	39227	3-3-3-3-39227		2021-12-12	2021-01-18	Female non- pregnant	16		.			Yes	3-15901		2021-01-18	17	Stage 1 or 2	Asymptomatic mild/ moderate	13 (TDF /3TC / DTG)	.	Yes	2021-01-18		No											2021-01-18	0	Alive on ART	Yes	2021-04-13	2	TO
Ndirande Health Centre	3	Chipo Mpando	2022-03-03	38451	3-3-3-3-38451		2021-12-12	2021-03-23	Female non- pregnant	15		.			Yes	3-16036		2021-03-23	15	Stage 1 or 2	Asymptomatic mild/ moderate	13 (TDF /3TC / DTG)	.	Yes	2021-03-23		No											2021-03-23	0	Alive on ART	Yes	2021-06-17	2	TO
Ndirande Health Centre	3	Patience Kalea	2022-02-02	25035	3-3-2-2-25035		2021-11-03	2021-03-31	Female pregnant	21	Routine HTC within Health		Never tested (LNev)	New positive (N+)	Yes	3-16057		2021-03-31	21	Stage 1 or 2	Pregnant woman	13 (TDF /3TC / DTG)		Yes	2021-03-31		No											2021-03-31	0	Alive on ART	Yes	2021-06-22	2	TO
Zingwangwa Health Centre	5072	Jericho Ngwenya	JN	32908	5072-5-JN-32908		2021-11-18	2020-09-18	Female pregnant	22	Routine HTC within Health		Last negative (L-)	New positive (N+)	Yes	5072-9232		2020-09-18	22	Stage 1 or 2	Pregnant woman	13 (TDF /3TC / DTG)		Yes	2020-09-18		No											2020-09-18	0	Alive on ART	Yes	2020-12-16	2	TO
Zingwangwa Health Centre		Chipo Mpando		86966	86961		2021-12-17	2020-10-28	Female non- pregnant	23		.			Yes	-9317		2020-10-28	23	Stage 1 or 2	Asymptomatic mild/ moderate	13 (TDF /3TC / DTG)	.	Yes	2020-10-28		No											2020-10-28	0	Alive on ART	Yes	2021-01-21	2	TO
Bangwe Health Centre	2	Patience Kalea	2022-02-02	63899	2-2-2-2-63899		2021-10-27	2020-09-28	Female pregnant	20	Routine HTC within Health		Never tested (LNev)	New positive (N+)	Yes	2-15538		2020-09-28	20	Stage 1 or 2	Pregnant woman	13 (TDF /3TC / DTG)		Yes	2020-09-28		No											2020-09-28	0	TO	No
Chilomoni Health Centre	6	Chipo Mpando	2022-03-03	26099	6-6-3-3-26099		2021-12-15	2020-08-11	Female non- pregnant	17		.			Yes	6-1115		2020-08-11	17	Stage 1 or 2	Asymptomatic mild/ moderate	13 (TDF /3TC / DTG)	.	Yes	2020-08-11		No											2020-08-11	0	TO	No
Chilomoni Health Centre	6	Chipo Mpando	2022-03-03	12465	6-6-3-3-12465		2021-12-15	2021-02-22	Female non- pregnant	17		.			Yes	6-11455		2021-02-22	17	Stage 1 or 2	Asymptomatic mild/ moderate	13 (TDF /3TC / DTG)	.	Yes	2021-02-22		No											2021-02-22	0	TO	No
Limbe Health Centre	1	Jericho Ngwenya	2022-04-04	31512	1-1-4-4-31512		2021-11-05	2020-07-14	Female non- pregnant	20	Routine HTC within Health		Last negative (L-)	New positive (N+)	Yes	1-20415		2020-07-14	20	Stage 1 or 2	Asymptomatic mild/ moderate	13 (TDF /3TC / DTG)		Yes	2020-07-14		No											2020-07-14	0	TO	No
Limbe Health Centre	1	Jericho Ngwenya	2022-04-04	77690	1-1-4-4-77690		2021-11-05	2020-09-04	Female pregnant	20	Routine HTC within Health		Last negative (L-)	New positive (N+)	Yes	1-20597		2020-09-04	20	Stage 1 or 2	Pregnant woman	13 (TDF /3TC / DTG)		Yes	2020-09-04		No											2020-09-04	0	TO	No
Limbe Health Centre	1	Jericho Ngwenya	2022-04-04	58158	1-1-4-4-58158		2021-11-05	2020-09-07	Male	20	Other	Vct	Last negative (L-)	New positive (N+)	Yes	1-20604		2020-09-07	20	Stage 1 or 2	Asymptomatic mild/ moderate	13 (TDF /3TC / DTG)		Yes	2020-09-07		No											2020-09-07	0	TO	No
Limbe Health Centre	1	Patience Kalea	2022-02-02	82197	1-1-2-2-82197		2021-11-06	2020-10-05	Female non- pregnant	21	Routine HTC within Health		Never tested (LNev)	New positive (N+)	Yes	1-20746		2020-10-05	21	Stage 1 or 2	Asymptomatic mild/ moderate	13 (TDF /3TC / DTG)		Yes	2020-10-05		No											2020-10-05	0	TO	No
Limbe Health Centre	1	Chipo Mpando	2022-03-03	43042	1-1-3-3-43042		2021-12-17	2020-10-20	Female non- pregnant	20		.			Yes	1-20796		2020-10-20	20	Stage 1 or 2	Asymptomatic mild/ moderate	13 (TDF /3TC / DTG)	.	Yes	2020-10-20		No											2020-10-20	0	TO	No
Limbe Health Centre	1	Chipo Mpando	2022-03-03	87949	1-1-3-3-87949		2021-12-13	2020-10-27	Male	21		.			Yes	1-20776		2020-10-27	21	Stage 1 or 2	Asymptomatic mild/ moderate	13 (TDF /3TC / DTG)	.	Yes	2020-10-27		No											2020-10-27	0	TO	No
Limbe Health Centre	1	Jericho Ngwenya	2022-04-04	58821	1-1-4-4-58821		2021-11-04	2020-11-10	Female non- pregnant	19	Routine HTC within Health		Last negative (L-)	New positive (N+)	Yes	1-20891		2020-11-10	19	Stage 1 or 2	Breast mother	13 (TDF /3TC / DTG)		Yes	2020-11-10		No											2020-11-10	0	TO	No
Limbe Health Centre	1	Chipo Mpando	2022-03-03	36596	1-1-3-3-36596		2021-11-03	2021-02-06	Male	23	Comes with HTC family Ref slip		Last negative (L-)	New positive (N+)	Yes	1-21277		2021-02-06	23	Stage 1 or 2	Asymptomatic mild/ moderate	13 (TDF /3TC / DTG)		Yes	2021-02-06		No											2021-02-06	0	TO	No
Limbe Health Centre	1	Chipo Mpando	2022-03-03	32365	1-1-3-3-32365		2021-11-03	2021-02-09	Male	22	Routine HTC within Health		Last positive (L+)	Conf. positive (C+)	Yes	1-21287		2021-02-09	22	Stage 1 or 2	Asymptomatic mild/ moderate	13 (TDF /3TC / DTG)		Yes	2021-02-09		No											2021-02-09	0	TO	No
Limbe Health Centre	1	Chipo Mpando	2022-03-03	99539	1-1-3-3-99539		2021-11-03	2021-02-16	Male	24	Routine HTC within Health		Last negative (L-)	New positive (N+)	Yes	1-21308		2021-02-16	24	Stage 1 or 2	Asymptomatic mild/ moderate	13 (TDF /3TC / DTG)		Yes	2021-02-16		No											2021-02-16	0	TO	No
Limbe Health Centre	1	Jericho Ngwenya	2022-04-04	33094	1-1-4-4-33094		2021-11-03	2021-03-11	Female non- pregnant	18	Comes with HTC family Ref slip		Last positive (L+)	Conf. positive (C+)	Yes	1-21387		2021-03-11	18	Stage 1 or 2	Asymptomatic mild/ moderate	13 (TDF /3TC / DTG)		Yes	2021-03-11		No											2021-03-11	0	TO	No
Limbe Health Centre	1	Jericho Ngwenya	2022-04-04	79411	1-1-4-4-79411		2021-11-03	2021-03-16	Female non- pregnant	20	Routine HTC within Health		Last negative (L-)	New positive (N+)	Yes	1-21408		2021-03-16	20	Stage 1 or 2	Breast mother	13 (TDF /3TC / DTG)		Yes	2021-03-16		No											2021-03-16	0	TO	No
Makhetha Clinic	7	Chipo Mpando	2022-03-03	96374	7-7-3-3-96374		2021-12-15	2020-12-11	Female non- pregnant	24		.			Yes	4356-07-01		2020-12-11	24	Stage 1 or 2	Asymptomatic mild/ moderate	13 (TDF /3TC / DTG)	.	Yes	2020-12-11		No											2020-12-11	0	TO	No
Makhetha Clinic	7	Chipo Mpando	2022-03-03	77132	7-7-3-3-77132		2021-12-15	2021-03-30	Female non- pregnant	22		.			Yes	4471-07-01		2021-03-30	22	Stage 1 or 2	Asymptomatic mild/ moderate	13 (TDF /3TC / DTG)	.	Yes	2021-03-30		No											2021-03-30	0	TO	No
South Lunzu Health Centre	4	Chipo Mpando	2022-03-03	25267	4-4-3-3-25267		2021-12-14	2020-08-03	Male	24		.			Yes	7680-04-01		2020-08-03	24	Stage 1 or 2	Asymptomatic mild/ moderate	13 (TDF /3TC / DTG)	.	Yes	2020-08-03		No											2020-08-03	0	TO	No
South Lunzu Health Centre	4	Chipo Mpando	2022-03-03	71895	4-4-3-3-71895		2021-12-14	2020-09-05	Male	12		.			Yes	7739-04-01		2020-09-05	12	Stage 1 or 2	Asymptomatic mild/ moderate	13 (TDF /3TC / DTG)	.	Yes	2020-09-05		No											2020-09-05	0	TO	No
South Lunzu Health Centre	4	Chipo Mpando	2022-03-03	10723	4-4-3-3-10723		2021-12-14	2020-09-08	Female non- pregnant	24		.			Yes	7745-04-01		2020-09-08	24	Stage 1 or 2	Asymptomatic mild/ moderate	13 (TDF /3TC / DTG)	.	Yes	2020-09-08		No											2020-09-08	0	TO	No
South Lunzu Health Centre	4	Chipo Mpando	2022-03-03	68780	4-4-3-3-68780		2021-10-31	2020-10-30	Female non- pregnant	13	Routine HTC within Health		Never tested (LNev)	New positive (N+)	Yes	5310-04-01		2020-10-30	13	Stage 1 or 2	Asymptomatic mild/ moderate	13 (TDF /3TC / DTG)		Yes	2020-10-30		No											2020-10-30	0	TO	No
South Lunzu Health Centre	4	Thandi Mleme	2022-01-01	99555	4-4-1-1-99555		2021-10-30	2020-11-12	Male	14	Comes with HTC family Ref slip		Never tested (LNev)	New positive (N+)	Yes	7842-04-01		2020-11-12	14	Stage 1 or 2	Asymptomatic mild/ moderate	13 (TDF /3TC / DTG)		Yes	2020-11-12		No											2020-11-12	0	TO	No
South Lunzu Health Centre	4	Thandi Mleme	2022-01-01	16535	4-4-1-1-16535		2021-10-31	2020-11-24	Female non- pregnant	17	Routine HTC within Health		Last negative (L-)	New positive (N+)	Yes	7882-04-01		2020-11-24	17	Stage 1 or 2	Asymptomatic mild/ moderate	13 (TDF /3TC / DTG)		Yes	2020-11-24		No											2020-11-24	0	TO	No
Zingwangwa Health Centre	5	Chipo Mpando	2022-03-03	92578	5-5-3-3-92578		2021-12-17	2021-01-14	Female non- pregnant	15		.			Yes	9531-05-01		2021-01-14	15	Stage 1 or 2	Asymptomatic mild/ moderate	13 (TDF /3TC / DTG)	.	Yes	2021-01-14		No											2021-01-14	0	TO	No
Zingwangwa Health Centre	5	Chipo Mpando	2022-03-03	68411	5-5-3-3-68411		2021-12-17	2021-03-08	Female non- pregnant	20		.			Yes	9672-05-01		2021-03-08	20	Stage 1 or 2	Breast mother	13 (TDF /3TC / DTG)	.	Yes	2021-03-08		No											2021-03-08	0	TO	No
Zingwangwa Health Centre	5	Chipo Mpando	2022-03-03	62457	5-5-3-3-62457		2021-11-03	2021-03-26	Male	17	Routine HTC within Health		Never tested (LNev)	New positive (N+)	Yes	9714-05-01		2021-03-26	17	Stage 1 or 2	Asymptomatic mild/ moderate	13 (TDF /3TC / DTG)		Yes	2021-03-26		No											2021-03-26	0	TO	No
Zingwangwa Health Centre	5	Thandi Mleme	2022-01-01	99029	5-5-1-1-99029		2021-11-03	2020-10-19	Female non- pregnant	21	Other	VCT	Last negative (L-)	New positive (N+)	Yes	9293-05-01		2020-10-19	21	Stage 1 or 2	Asymptomatic mild/ moderate	13 (TDF /3TC / DTG)		Yes	2020-10-19		No											2020-10-19	0	Alive on ART	Yes	2020-11-12	0	Alive on ART
[truncated: 167 more columns]
